# Supplementary material for: Identification of Key Uric Acid Synthesis Pathway in a Unique Mutant Silkworm Bombyx mori Model of Parkinson’s Disease
Source: PLoS One. 2013 Jul 24;8(7):e69130. doi: 10.1371/journal.pone.0069130 (PMC3722175; doi:10.1371/journal.pone.0069130)
Supplement: Table S3 — Complete lists of the re-annotation of Kaiko array probe sets. Expression values were shown as the log2 ratio between wild type and op samples (average). Gene descriptions are also shown. The annotated Ensembl transcript ID, the UniProt/SwissProt accession number and gene description for each gene was extracted from Ensembl (release 69) annotations. (XLS) [file pone.0069130.s005.xls]

## Sheet: Supplemental Table
Kaiko genome array ID	Annotated Ensembl transcript ID	Annotated UniProt/SwissProt Accession	Expression value of Op_01	Expression value of Op_02	Expression value of Wt_01	Expression value of Wt_02	Microarray log2 ratio of Wt to Op (average)	HGNC symbol	Gene Description (Ensembl 69)
Ka00006_393	ENST00000277541	P46531	11.2527	11.3608	11.8842	11.6393	-0.454999	NOTCH1	notch 1 [Source:HGNC Symbol;Acc:7881]
Ka00006_508	ENST00000277541	P46531	11.0498	11.0566	11.6073	11.3826	-0.441734	NOTCH1	notch 1 [Source:HGNC Symbol;Acc:7881]
Ka00011_927	ENST00000376381	Q05BQ5	7.2384	7.45943	8.42626	8.26679	-0.997607	MBTD1	mbt domain containing 1 [Source:HGNC Symbol;Acc:19866]
Ka00011_967	ENST00000376381	Q05BQ5	8.45533	8.80735	9.58684	9.41363	-0.868893	MBTD1	mbt domain containing 1 [Source:HGNC Symbol;Acc:19866]
Ka00014_717	ENST00000422538	P21128	9.46148	10.1799	8.9542	8.82972	0.928735	ENDOU	endonuclease, polyU-specific [Source:HGNC Symbol;Acc:14369]
Ka00014_783	ENST00000422538	P21128	11.1293	11.697	10.5314	10.4305	0.932208	ENDOU	endonuclease, polyU-specific [Source:HGNC Symbol;Acc:14369]
Ka00016_374	ENST00000262348	Q5T9L3	7.94837	8.21432	8.37069	8.13955	-0.173776	WLS	wntless homolog (Drosophila) [Source:HGNC Symbol;Acc:30238]
Ka00016_414	ENST00000262348	Q5T9L3	8.07146	8.43879	8.49586	8.30378	-0.144691	WLS	wntless homolog (Drosophila) [Source:HGNC Symbol;Acc:30238]
Ka00027_1052	ENST00000307000	P00439	10.4717	11.3498	10.4615	10.3443	0.507867	PAH	phenylalanine hydroxylase [Source:HGNC Symbol;Acc:8582]
Ka00027_1092	ENST00000307000	P00439	4.83794	5.90448	4.79181	4.77083	0.589892	PAH	phenylalanine hydroxylase [Source:HGNC Symbol;Acc:8582]
Ka00028_712	ENST00000440832	P55087	4.0268	5.67525	4.43296	4.14568	0.561707	AQP4	aquaporin 4 [Source:HGNC Symbol;Acc:637]
Ka00038_555	ENST00000414336	Q86X95	10.8138	11.0967	11.2288	11.2288	-0.273571	CIR1	corepressor interacting with RBPJ, 1 [Source:HGNC Symbol;Acc:24217]
Ka00038_655	ENST00000414336	Q86X95	12.9069	13.169	13.2571	13.2228	-0.202006	CIR1	corepressor interacting with RBPJ, 1 [Source:HGNC Symbol;Acc:24217]
Ka00042_491	ENST00000372070	P14550	3.2854	3.52356	2.52607	1.97453	1.15418	AKR1A1	aldo-keto reductase family 1, member A1 (aldehyde reductase) [Source:HGNC Symbol;Acc:380]
Ka00042_782	ENST00000372070	P14550	8.93664	9.03892	8.80413	8.65105	0.260187	AKR1A1	aldo-keto reductase family 1, member A1 (aldehyde reductase) [Source:HGNC Symbol;Acc:380]
Ka00046_556	ENST00000549578	Q9UBQ0	8.49985	9.31515	9.09276	8.77479	-0.0262744	VPS29	vacuolar protein sorting 29 homolog (S. cerevisiae) [Source:HGNC Symbol;Acc:14340]
Ka00046_606	ENST00000549578	Q9UBQ0	8.81698	9.57743	9.31967	9.08746	-0.00636126	VPS29	vacuolar protein sorting 29 homolog (S. cerevisiae) [Source:HGNC Symbol;Acc:14340]
Ka00047_426	ENST00000394854	Q08209	7.3837	8.30378	8.51175	8.14466	-0.484463	PPP3CA	protein phosphatase 3, catalytic subunit, alpha isozyme [Source:HGNC Symbol;Acc:9314]
Ka00047_492	ENST00000394854	Q08209	7.36632	8.21917	8.59246	8.17493	-0.590946	PPP3CA	protein phosphatase 3, catalytic subunit, alpha isozyme [Source:HGNC Symbol;Acc:9314]
Ka00049_112	ENST00000407280	P13284	10.1421	9.91139	9.78627	9.69174	0.287743	IFI30	interferon, gamma-inducible protein 30 [Source:HGNC Symbol;Acc:5398]
Ka00049_137	ENST00000407280	P13284	8.05528	7.76155	7.74147	7.59991	0.237727	IFI30	interferon, gamma-inducible protein 30 [Source:HGNC Symbol;Acc:5398]
Ka00055_36	ENST00000421473	P07437	3.45943	4.35755	3.96347	4.08746	-0.116977	TUBB	tubulin, beta class I [Source:HGNC Symbol;Acc:20778]
Ka00055_87	ENST00000421473	P07437	2.01436	4.0268	2.97269	1.96717	0.550647	TUBB	tubulin, beta class I [Source:HGNC Symbol;Acc:20778]
Ka00061_867	ENST00000236959	P31939	9.65642	11.0154	9.65284	9.52943	0.744782	ATIC	5-aminoimidazole-4-carboxamide ribonucleotide formyltransferase/IMP cyclohydrolase [Source:HGNC Symbol;Acc:794]
Ka00061_907	ENST00000236959	P31939	9.59991	10.9658	9.49386	9.47978	0.796031	ATIC	5-aminoimidazole-4-carboxamide ribonucleotide formyltransferase/IMP cyclohydrolase [Source:HGNC Symbol;Acc:794]
Ka00062_583	ENST00000336832	Q96AQ7	9.84235	10.5793	11.3049	10.8918	-0.88752	CIDEC	cell death-inducing DFFA-like effector c [Source:HGNC Symbol;Acc:24229]
Ka00062_642	ENST00000336832	Q96AQ7	9.60177	10.4094	11.043	10.6883	-0.860058	CIDEC	cell death-inducing DFFA-like effector c [Source:HGNC Symbol;Acc:24229]
Ka00066_590	ENST00000371477	Q99459	8.224	8.86419	8.63662	8.39232	0.0296229	CDC5L	CDC5 cell division cycle 5-like (S. pombe) [Source:HGNC Symbol;Acc:1743]
Ka00066_650	ENST00000371477	Q99459	7.8009	8.75489	8.31288	8.19967	0.0216161	CDC5L	CDC5 cell division cycle 5-like (S. pombe) [Source:HGNC Symbol;Acc:1743]
Ka00068_506	ENST00000402418	Q9HC21	7.10852	7.33985	7.83289	7.49985	-0.442181	SLC25A19	solute carrier family 25 (mitochondrial thiamine pyrophosphate carrier), member 19 [Source:HGNC Symbol;Acc:14409]
Ka00068_546	ENST00000402418	Q9HC21	5.51728	6.18388	6.30195	5.99774	-0.299269	SLC25A19	solute carrier family 25 (mitochondrial thiamine pyrophosphate carrier), member 19 [Source:HGNC Symbol;Acc:14409]
Ka00070_500	ENST00000359856	O15511	7.56224	9.01681	8.54303	8.20945	-0.0867172	ARPC5	actin related protein 2/3 complex, subunit 5, 16kDa [Source:HGNC Symbol;Acc:708]
Ka00070_566	ENST00000359856	O15511	6.80735	8.18982	7.83289	7.45121	-0.143461	ARPC5	actin related protein 2/3 complex, subunit 5, 16kDa [Source:HGNC Symbol;Acc:708]
Ka00073_623	ENST00000259873	Q9Y676	11.446	11.7814	11.8455	11.8258	-0.221917	MRPS18B	mitochondrial ribosomal protein S18B [Source:HGNC Symbol;Acc:14516]
Ka00073_687	ENST00000259873	Q9Y676	10.9293	11.1163	11.2467	11.2288	-0.214978	MRPS18B	mitochondrial ribosomal protein S18B [Source:HGNC Symbol;Acc:14516]
Ka00074_678	ENST00000376887	O15439	9.2384	9.50779	10.3772	9.90839	-0.769702	ABCC4	ATP-binding cassette, sub-family C (CFTR/MRP), member 4 [Source:HGNC Symbol;Acc:55]
Ka00074_718	ENST00000376887	O15439	9.37721	9.69174	10.42	9.94251	-0.64676	ABCC4	ATP-binding cassette, sub-family C (CFTR/MRP), member 4 [Source:HGNC Symbol;Acc:55]
Ka00083_174	ENST00000304043	P49773	5.38543	6.10014	6.37678	5.99095	-0.441082	HINT1	histidine triad nucleotide binding protein 1 [Source:HGNC Symbol;Acc:4912]
Ka00083_234	ENST00000304043	P49773	4.90689	5.7252	5.67807	5.7761	-0.411045	HINT1	histidine triad nucleotide binding protein 1 [Source:HGNC Symbol;Acc:4912]
Ka00084_650	ENST00000462654	Q8IXJ6	8.34873	8.81057	9.19967	9.29232	-0.666347	SIRT2	sirtuin 2 [Source:HGNC Symbol;Acc:10886]
Ka00084_845	ENST00000462654	Q8IXJ6	11.1799	11.5411	11.769	11.9144	-0.481195	SIRT2	sirtuin 2 [Source:HGNC Symbol;Acc:10886]
Ka00089_368	ENST00000248121	O43761	6.84549	7.35755	7.58496	7.18982	-0.285873	SYNGR3	synaptogyrin 3 [Source:HGNC Symbol;Acc:11501]
Ka00089_428	ENST00000248121	O43761	6.37156	6.9542	7.41785	6.64241	-0.367255	SYNGR3	synaptogyrin 3 [Source:HGNC Symbol;Acc:11501]
Ka00092_547	ENST00000367549	Q08211	2.95047	3.7866	2.9542	3.53605	0.123408	DHX9	DEAH (Asp-Glu-Ala-His) box polypeptide 9 [Source:HGNC Symbol;Acc:2750]
Ka00092_587	ENST00000367549	Q08211	8.04985	8.98299	8.7039	8.5157	-0.0933806	DHX9	DEAH (Asp-Glu-Ala-His) box polypeptide 9 [Source:HGNC Symbol;Acc:2750]
Ka00101_239	ENST00000331925	P63261	12.4252	13.1163	12.8572	12.7142	-0.0149446	ACTG1	actin, gamma 1 [Source:HGNC Symbol;Acc:144]
Ka00101_271	ENST00000331925	P63261	11.5603	12.1706	11.9476	11.9293	-0.0730057	ACTG1	actin, gamma 1 [Source:HGNC Symbol;Acc:144]
Ka00103_296	ENST00000296522	P15428	3.54844	4.66107	4.58496	4.22497	-0.300213	HPGD	hydroxyprostaglandin dehydrogenase 15-(NAD) [Source:HGNC Symbol;Acc:5154]
Ka00103_336	ENST00000296522	P15428	3.62059	5.07895	5.24793	4.94953	-0.748962	HPGD	hydroxyprostaglandin dehydrogenase 15-(NAD) [Source:HGNC Symbol;Acc:5154]
Ka00113_504	ENST00000222307	Q9BQD3	10.9069	11.0835	11.3772	11.1737	-0.280259	KXD1	KxDL motif containing 1 [Source:HGNC Symbol;Acc:28420]
Ka00113_669	ENST00000222307	Q9BQD3	12.1984	12.4589	12.7731	12.5722	-0.344001	KXD1	KxDL motif containing 1 [Source:HGNC Symbol;Acc:28420]
Ka00115_619	ENST00000550189	P25208	7.02237	7.67948	7.71425	7.26679	-0.139592	NFYB	nuclear transcription factor Y, beta [Source:HGNC Symbol;Acc:7805]
Ka00115_639	ENST00000550189	P25208	8.04439	8.633	8.50383	8.14975	0.0119082	NFYB	nuclear transcription factor Y, beta [Source:HGNC Symbol;Acc:7805]
Ka00116_551	ENST00000305784	P23919	10.2167	10.6073	10.6165	10.4512	-0.121842	DTYMK	deoxythymidylate kinase (thymidylate kinase) [Source:HGNC Symbol;Acc:3061]
Ka00116_591	ENST00000305784	P23919	9.44087	9.91737	9.89936	9.75489	-0.148002	DTYMK	deoxythymidylate kinase (thymidylate kinase) [Source:HGNC Symbol;Acc:3061]
Ka00117_394	ENST00000291182	Q14590	5.04876	6.11478	6.34696	6.05745	-0.620432	ZNF235	zinc finger protein 235 [Source:HGNC Symbol;Acc:12866]
Ka00117_438	ENST00000291182	Q14590	6.05745	6.62205	7.09803	6.70044	-0.559485	ZNF235	zinc finger protein 235 [Source:HGNC Symbol;Acc:12866]
Ka00122_496	ENST00000345519	P09496	11.8994	11.8218	11.8494	11.744	0.0638665	CLTA	clathrin, light chain A [Source:HGNC Symbol;Acc:2090]
Ka00122_693	ENST00000345519	P09496	14.7207	14.9246	14.9012	14.7936	-0.0247743	CLTA	clathrin, light chain A [Source:HGNC Symbol;Acc:2090]
Ka00125_437	ENST00000477202	Q96B42	8.07146	8.19967	7.80735	7.67243	0.395677	TMEM18	transmembrane protein 18 [Source:HGNC Symbol;Acc:25257]
Ka00125_527	ENST00000477202	Q96B42	7.59991	7.88264	7.40088	7.36632	0.357677	TMEM18	transmembrane protein 18 [Source:HGNC Symbol;Acc:25257]
Ka00126_437	ENST00000331925	P63261	13.464	14.0617	13.8337	13.7731	-0.040538	ACTG1	actin, gamma 1 [Source:HGNC Symbol;Acc:144]
Ka00126_448	ENST00000331925	P63261	13.2674	13.8823	13.7207	13.5627	-0.0668792	ACTG1	actin, gamma 1 [Source:HGNC Symbol;Acc:144]
Ka00127_320	ENST00000409785	Q9P0J7	5.91409	6.53138	6.62644	6.59395	-0.387461	KCMF1	potassium channel modulatory factor 1 [Source:HGNC Symbol;Acc:20589]
Ka00127_387	ENST00000409785	Q9P0J7	5.91169	6.51885	6.6865	6.67243	-0.464192	KCMF1	potassium channel modulatory factor 1 [Source:HGNC Symbol;Acc:20589]
Ka00128_622	ENST00000400246	O75140	7.64386	8.23362	8.19476	8.02237	-0.169824	DEPDC5	DEP domain containing 5 [Source:HGNC Symbol;Acc:18423]
Ka00128_699	ENST00000400246	O75140	7.89482	8.59619	8.57743	8.39232	-0.239369	DEPDC5	DEP domain containing 5 [Source:HGNC Symbol;Acc:18423]
Ka00129_751	ENST00000270225	Q9UBE0	9.64386	10.42	10.4305	10.3554	-0.360994	SAE1	SUMO1 activating enzyme subunit 1 [Source:HGNC Symbol;Acc:30660]
Ka00129_791	ENST00000270225	Q9UBE0	11.0014	11.6707	11.6751	11.5555	-0.279279	SAE1	SUMO1 activating enzyme subunit 1 [Source:HGNC Symbol;Acc:30660]
Ka00132_1184	ENST00000430615	Q9BZP6	4.82273	7.85175	5.35403	5.34341	0.988521	CHIA	chitinase, acidic [Source:HGNC Symbol;Acc:17432]
Ka00132_1224	ENST00000430615	Q9BZP6	5.2211	7.87036	5.58496	5.42291	1.0418	CHIA	chitinase, acidic [Source:HGNC Symbol;Acc:17432]
Ka00133_834	ENST00000370938	P32929	10.9218	12.1325	11.0224	10.8057	0.613114	CTH	cystathionase (cystathionine gamma-lyase) [Source:HGNC Symbol;Acc:2501]
Ka00133_874	ENST00000370938	P32929	11.8994	12.8842	11.769	11.5793	0.7176	CTH	cystathionase (cystathionine gamma-lyase) [Source:HGNC Symbol;Acc:2501]
Ka00137_324	ENST00000457500	P30838	2.69153	3.40599	2.78869	1.98914	0.659851	ALDH3A1	aldehyde dehydrogenase 3 family, member A1 [Source:HGNC Symbol;Acc:405]
Ka00138_605	ENST00000220509	Q9P253	5.40599	6.50144	5.64097	5.58796	0.339249	VPS18	vacuolar protein sorting 18 homolog (S. cerevisiae) [Source:HGNC Symbol;Acc:15972]
Ka00138_649	ENST00000220509	Q9P253	3.66676	4.63227	4.67243	3.73335	-0.0533774	VPS18	vacuolar protein sorting 18 homolog (S. cerevisiae) [Source:HGNC Symbol;Acc:15972]
Ka00141_213	ENST00000356487	P06744	8.49985	8.66534	8.71425	8.38802	0.0314595	GPI	glucose-6-phosphate isomerase [Source:HGNC Symbol;Acc:4458]
Ka00141_257	ENST00000356487	P06744	10.0634	9.79604	9.92481	9.64926	0.142683	GPI	glucose-6-phosphate isomerase [Source:HGNC Symbol;Acc:4458]
Ka00145_581	ENST00000400259	P60953	7.35755	7.91886	7.67948	7.40939	0.0937721	CDC42	cell division cycle 42 (GTP binding protein, 25kDa) [Source:HGNC Symbol;Acc:1736]
Ka00145_641	ENST00000400259	P60953	8.49185	9.02791	8.70736	8.50779	0.152303	CDC42	cell division cycle 42 (GTP binding protein, 25kDa) [Source:HGNC Symbol;Acc:1736]
Ka00146_404	ENST00000376896	Q92753	2.37851	2.15704	4.97728	4.41954	-2.43063	RORB	RAR-related orphan receptor B [Source:HGNC Symbol;Acc:10259]
Ka00149_33	ENST00000376745	P62136	3.0072	3.24031	3.04789	2.09085	0.554385	PPP1CA	protein phosphatase 1, catalytic subunit, alpha isozyme [Source:HGNC Symbol;Acc:9281]
Ka00149_73	ENST00000376745	P62136	3.39232	4.90689	4.45286	4.07895	-0.116301	PPP1CA	protein phosphatase 1, catalytic subunit, alpha isozyme [Source:HGNC Symbol;Acc:9281]
Ka00151_816	ENST00000389677	Q5TGI0	9.33092	9.6865	10.2288	10.1548	-0.68311	FAXC	failed axon connections homolog (Drosophila) [Source:HGNC Symbol;Acc:20742]
Ka00151_865	ENST00000389677	Q5TGI0	9.44087	9.70736	10.2167	10.1548	-0.611668	FAXC	failed axon connections homolog (Drosophila) [Source:HGNC Symbol;Acc:20742]
Ka00152_22	ENST00000395060	Q9UDT6	5.86295	6.76818	6.44128	6.04221	0.0738204	CLIP2	CAP-GLY domain containing linker protein 2 [Source:HGNC Symbol;Acc:2586]
Ka00152_42	ENST00000395060	Q9UDT6	6.1416	7.01123	6.65821	6.42794	0.0333354	CLIP2	CAP-GLY domain containing linker protein 2 [Source:HGNC Symbol;Acc:2586]
Ka00160_613	ENST00000258455	P82933	7.54689	8.31288	8.09276	8.06609	-0.149534	MRPS9	mitochondrial ribosomal protein S9 [Source:HGNC Symbol;Acc:14501]
Ka00160_653	ENST00000258455	P82933	11.2348	11.8297	11.6751	11.6303	-0.120401	MRPS9	mitochondrial ribosomal protein S9 [Source:HGNC Symbol;Acc:14501]
Ka00161_1026	ENST00000395862	P21283	11.1548	11.3106	12.0084	11.7566	-0.649777	ATP6V1C1	ATPase, H+ transporting, lysosomal 42kDa, V1 subunit C1 [Source:HGNC Symbol;Acc:856]
Ka00161_902	ENST00000395862	P21283	9.35535	9.52943	10.1548	9.86882	-0.56943	ATP6V1C1	ATPase, H+ transporting, lysosomal 42kDa, V1 subunit C1 [Source:HGNC Symbol;Acc:856]
Ka00172_481	ENST00000506654	P27824	6.70044	8.58871	7.25739	7.20945	0.411157	CANX	calnexin [Source:HGNC Symbol;Acc:1473]
Ka00172_541	ENST00000506654	P27824	4.03562	6.29094	4.82273	4.71699	0.393422	CANX	calnexin [Source:HGNC Symbol;Acc:1473]
Ka00173_404	ENST00000318059	Q9Y3D7	12.0224	12.0396	12.1517	12.06	-0.0748494	PAM16	presequence translocase-associated motor 16 homolog (S. cerevisiae) [Source:HGNC Symbol;Acc:29679]
Ka00173_502	ENST00000318059	Q9Y3D7	10.7482	10.9144	10.9801	10.9293	-0.12341	PAM16	presequence translocase-associated motor 16 homolog (S. cerevisiae) [Source:HGNC Symbol;Acc:29679]
Ka00175_609	ENST00000395392	Q02241	4.64962	5.57592	5.33985	4.90207	-0.00819538	KIF23	kinesin family member 23 [Source:HGNC Symbol;Acc:6392]
Ka00175_649	ENST00000395392	Q02241	4.2555	4.96347	4.926	4.853	-0.280011	KIF23	kinesin family member 23 [Source:HGNC Symbol;Acc:6392]
Ka00176_629	ENST00000550719	O95870	8.47978	8.94837	9.09276	8.76818	-0.216397	ABHD16A	abhydrolase domain containing 16A [Source:HGNC Symbol;Acc:13921]
Ka00176_669	ENST00000550719	O95870	8.51175	8.93664	9.15228	8.71425	-0.20907	ABHD16A	abhydrolase domain containing 16A [Source:HGNC Symbol;Acc:13921]
Ka00177_1	ENST00000537637	Q7Z429	3.67807	4.32193	3.18745	3.03386	0.889343
Ka00177_186	ENST00000537637	Q7Z429	7.32193	8.40514	8.14975	7.90087	-0.161772
Ka00180_375	ENST00000434873	Q8NFZ3	12.8158	12.2408	12.7207	12.5411	-0.102597	NLGN4Y	neuroligin 4, Y-linked [Source:HGNC Symbol;Acc:15529]
Ka00180_455	ENST00000434873	Q8NFZ3	13.0802	12.3772	12.8994	12.6795	-0.0607376	NLGN4Y	neuroligin 4, Y-linked [Source:HGNC Symbol;Acc:15529]
Ka00183_402	ENST00000508576	Q86YM7	4.64386	5.91648	5.61176	5.1416	-0.096513	HOMER1	homer homolog 1 (Drosophila) [Source:HGNC Symbol;Acc:17512]
Ka00183_567	ENST00000508576	Q86YM7	7.08746	7.91886	7.87652	7.48382	-0.177003	HOMER1	homer homolog 1 (Drosophila) [Source:HGNC Symbol;Acc:17512]
Ka00184_456	ENST00000341249	Q86XA0	9.35094	9.88722	9.79604	9.60733	-0.0826051	METTL23	methyltransferase like 23 [Source:HGNC Symbol;Acc:26988]
Ka00184_496	ENST00000341249	Q86XA0	8.3443	9.05799	8.77808	8.60733	0.00844009	METTL23	methyltransferase like 23 [Source:HGNC Symbol;Acc:26988]
Ka00185_587	ENST00000225430	P84098	11.2527	11.42	11.1485	11.0967	0.213717	RPL19	ribosomal protein L19 [Source:HGNC Symbol;Acc:10312]
Ka00185_656	ENST00000225430	P84098	12.279	12.2258	12.0566	12.0464	0.20088	RPL19	ribosomal protein L19 [Source:HGNC Symbol;Acc:10312]
Ka00186_659	ENST00000349769	Q10570	7.94837	8.20457	8.98868	8.56224	-0.698994	CPSF1	cleavage and polyadenylation specific factor 1, 160kDa [Source:HGNC Symbol;Acc:2324]
Ka00186_710	ENST00000349769	Q10570	9.10852	9.64746	10.1548	10.0498	-0.724342	CPSF1	cleavage and polyadenylation specific factor 1, 160kDa [Source:HGNC Symbol;Acc:2324]
Ka00188_278	ENST00000392212	Q92542	8.35315	8.96	9.07948	8.74147	-0.253902	NCSTN	nicastrin [Source:HGNC Symbol;Acc:17091]
Ka00188_338	ENST00000392212	Q92542	8.32193	9.1267	9.16993	8.82018	-0.270736	NCSTN	nicastrin [Source:HGNC Symbol;Acc:17091]
Ka00189_620	ENST00000326925	Q9BU61	8.45533	9.23122	8.97441	8.89178	-0.0898249	NDUFAF3	NADH dehydrogenase (ubiquinone) complex I, assembly factor 3 [Source:HGNC Symbol;Acc:29918]
Ka00189_674	ENST00000326925	Q9BU61	10.4717	11.0701	10.8842	10.8297	-0.0860485	NDUFAF3	NADH dehydrogenase (ubiquinone) complex I, assembly factor 3 [Source:HGNC Symbol;Acc:29918]
Ka00190_338	ENST00000306917	Q9UK73	4.29278	5.38543	4.8679	4.50462	0.152848	FEM1B	fem-1 homolog b (C. elegans) [Source:HGNC Symbol;Acc:3649]
Ka00190_568	ENST00000306917	Q9UK73	5.54844	6.32912	6.18785	5.78136	-0.0458232	FEM1B	fem-1 homolog b (C. elegans) [Source:HGNC Symbol;Acc:3649]
Ka00191_135	ENST00000187762	Q9H6F2	1.93734	1.61353	1.66448	2.40327	-0.258437	TMEM38A	transmembrane protein 38A [Source:HGNC Symbol;Acc:28462]
Ka00191_175	ENST00000187762	Q9H6F2	5.10852	5.61176	5.88509	5.53605	-0.350426	TMEM38A	transmembrane protein 38A [Source:HGNC Symbol;Acc:28462]
Ka00192_355	ENST00000424777	Q8IWW8	6.02901	8.22882	7.53138	8.86728	-1.07042	ADHFE1	alcohol dehydrogenase, iron containing, 1 [Source:HGNC Symbol;Acc:16354]
Ka00192_375	ENST00000424777	Q8IWW8	6.59842	8.35315	7.78136	8.91289	-0.871339	ADHFE1	alcohol dehydrogenase, iron containing, 1 [Source:HGNC Symbol;Acc:16354]
Ka00194_1	ENST00000508186	P29400	8.44294	9.71253	7.85175	7.33092	1.4864
Ka00194_613	ENST00000508186	P29400	11.6618	12.9458	10.9658	10.6439	1.49897
Ka00197_487	ENST00000543772	P62191	5.0917	5.14568	5.3147	5.59694	-0.337127	PSMC1	proteasome (prosome, macropain) 26S subunit, ATPase, 1 [Source:HGNC Symbol;Acc:9547]
Ka00197_536	ENST00000543772	P62191	5.24793	5.67243	5.56071	5.59395	-0.117157	PSMC1	proteasome (prosome, macropain) 26S subunit, ATPase, 1 [Source:HGNC Symbol;Acc:9547]
Ka00198_595	ENST00000373842	Q9BUE0	12.4435	13.0327	13.1196	13.1098	-0.376612	MED18	mediator complex subunit 18 [Source:HGNC Symbol;Acc:25944]
Ka00198_635	ENST00000373842	Q9BUE0	11.4512	11.7936	11.8994	11.888	-0.271262	MED18	mediator complex subunit 18 [Source:HGNC Symbol;Acc:25944]
Ka00199_1239	ENST00000543262	Q16798	11.3554	11.3608	12.2107	11.8455	-0.669982	ME3	malic enzyme 3, NADP(+)-dependent, mitochondrial [Source:HGNC Symbol;Acc:6985]
Ka00199_1296	ENST00000543262	Q16798	11.0967	11.0566	12.1357	11.8057	-0.89405	ME3	malic enzyme 3, NADP(+)-dependent, mitochondrial [Source:HGNC Symbol;Acc:6985]
Ka00200_661	ENST00000430874	P22102	10.9144	10.9944	11.0967	11.0362	-0.112075	GART	phosphoribosylglycinamide formyltransferase, phosphoribosylglycinamide synthetase, phosphoribosylaminoimidazole synthetase [Source:HGNC Symbol;Acc:4163]
Ka00200_77	ENST00000430874	P22102	1.38957	3.19061	2.80735	2.70929	-0.468232	GART	phosphoribosylglycinamide formyltransferase, phosphoribosylglycinamide synthetase, phosphoribosylaminoimidazole synthetase [Source:HGNC Symbol;Acc:4163]
Ka00201_537	ENST00000262428	Q14019	13.8138	13.5746	14.3581	14.2137	-0.591719	COTL1	coactosin-like 1 (Dictyostelium) [Source:HGNC Symbol;Acc:18304]
Ka00201_597	ENST00000262428	Q14019	12.9801	12.7607	13.5018	13.3021	-0.531523	COTL1	coactosin-like 1 (Dictyostelium) [Source:HGNC Symbol;Acc:18304]
Ka00203_354	ENST00000391977	P68104	11.1799	12.3581	11.9694	11.6883	-0.059813
Ka00203_429	ENST00000391977	P68104	11.9181	12.7586	12.4818	12.2107	-0.00785664
Ka00207_546	ENST00000554171	Q96NI6	2.65306	3.63227	3.60881	2.77821	-0.0508448	LRFN5	leucine rich repeat and fibronectin type III domain containing 5 [Source:HGNC Symbol;Acc:20360]
Ka00219_228	ENST00000508499	P62068	8.55842	8.79442	9.17742	9.08481	-0.454696	USP46	ubiquitin specific peptidase 46 [Source:HGNC Symbol;Acc:20075]
Ka00219_249	ENST00000508499	P62068	7.82018	8.19476	8.56224	8.56224	-0.554775	USP46	ubiquitin specific peptidase 46 [Source:HGNC Symbol;Acc:20075]
Ka00223_471	ENST00000312196	Q8N5Y2	6.11478	6.71425	6.54998	6.37504	-0.0479938	MSL3	male-specific lethal 3 homolog (Drosophila) [Source:HGNC Symbol;Acc:7370]
Ka00223_531	ENST00000312196	Q8N5Y2	5.05311	5.69209	5.49825	5.44626	-0.0996517	MSL3	male-specific lethal 3 homolog (Drosophila) [Source:HGNC Symbol;Acc:7370]
Ka00227_717	ENST00000360541	P62495	10.8297	11.8416	11.7271	11.7185	-0.387158	ETF1	eukaryotic translation termination factor 1 [Source:HGNC Symbol;Acc:3477]
Ka00227_790	ENST00000360541	P62495	11.2527	12.1325	12.0258	11.9766	-0.308615	ETF1	eukaryotic translation termination factor 1 [Source:HGNC Symbol;Acc:3477]
Ka00230_901	ENST00000262027	P56192	13.0768	13.5864	13.3853	13.3581	-0.0401193	MARS	methionyl-tRNA synthetase [Source:HGNC Symbol;Acc:6898]
Ka00230_974	ENST00000262027	P56192	12.7185	13.3581	13.0768	13.0327	-0.0164578	MARS	methionyl-tRNA synthetase [Source:HGNC Symbol;Acc:6898]
Ka00232_603	ENST00000370408	O75477	10.6165	10.9069	11.2228	11.1421	-0.420731	ERLIN1	ER lipid raft associated 1 [Source:HGNC Symbol;Acc:16947]
Ka00232_663	ENST00000370408	O75477	10.1163	10.5507	10.8765	10.8297	-0.519574	ERLIN1	ER lipid raft associated 1 [Source:HGNC Symbol;Acc:16947]
Ka00233_676	ENST00000260361	Q9Y375	11.2586	11.6073	11.8138	11.8572	-0.402544	NDUFAF1	NADH dehydrogenase (ubiquinone) complex I, assembly factor 1 [Source:HGNC Symbol;Acc:18828]
Ka00233_716	ENST00000260361	Q9Y375	11.4305	11.6662	11.9144	11.9069	-0.3623	NDUFAF1	NADH dehydrogenase (ubiquinone) complex I, assembly factor 1 [Source:HGNC Symbol;Acc:18828]
Ka00234_449	ENST00000331925	P63261	13.4383	14.0102	13.8435	13.7524	-0.0737294	ACTG1	actin, gamma 1 [Source:HGNC Symbol;Acc:144]
Ka00234_460	ENST00000331925	P63261	13.3163	13.9293	13.6325	13.5981	0.00747328	ACTG1	actin, gamma 1 [Source:HGNC Symbol;Acc:144]
Ka00235_536	ENST00000354300	Q8NI37	7.29462	7.81378	7.91289	7.57743	-0.190958	PPTC7	PTC7 protein phosphatase homolog (S. cerevisiae) [Source:HGNC Symbol;Acc:30695]
Ka00235_576	ENST00000354300	Q8NI37	7.3837	7.83289	7.9542	7.76155	-0.249577	PPTC7	PTC7 protein phosphatase homolog (S. cerevisiae) [Source:HGNC Symbol;Acc:30695]
Ka00239_556	ENST00000434930	Q6NXT1	9.26444	10.0901	9.57932	9.55267	0.111285	ANKRD54	ankyrin repeat domain 54 [Source:HGNC Symbol;Acc:25185]
Ka00239_596	ENST00000434930	Q6NXT1	9.37069	10.1923	9.61839	9.59059	0.177004	ANKRD54	ankyrin repeat domain 54 [Source:HGNC Symbol;Acc:25185]
Ka00240_1	ENST00000301522	P32119	9.88722	9.89633	10.1163	10.0634	-0.198093	PRDX2	peroxiredoxin 2 [Source:HGNC Symbol;Acc:9353]
Ka00240_411	ENST00000301522	P32119	13.9926	13.7834	14.0868	14.0276	-0.169184	PRDX2	peroxiredoxin 2 [Source:HGNC Symbol;Acc:9353]
Ka00242_264	ENST00000375815	P02462	10.9801	11.9622	9.55075	9.25739	2.06709
Ka00242_301	ENST00000375815	P02462	9.58496	10.388	7.88264	7.56224	2.26405
Ka00253_767	ENST00000380821	Q92966	9.31515	9.91588	9.71596	9.54689	-0.0159138	SNAPC3	small nuclear RNA activating complex, polypeptide 3, 50kDa [Source:HGNC Symbol;Acc:11136]
Ka00253_807	ENST00000380821	Q92966	8.98868	9.50978	9.47168	9.25974	-0.116479	SNAPC3	small nuclear RNA activating complex, polypeptide 3, 50kDa [Source:HGNC Symbol;Acc:11136]
Ka00260_853	ENST00000270502	Q9BSF4	9.25267	9.61471	10.3106	10.0634	-0.753316	C19orf52	chromosome 19 open reading frame 52 [Source:HGNC Symbol;Acc:25152]
Ka00260_946	ENST00000270502	Q9BSF4	10.0634	10.3332	11.043	10.8057	-0.72611	C19orf52	chromosome 19 open reading frame 52 [Source:HGNC Symbol;Acc:25152]
Ka00270_475	ENST00000300036	P35749	7.55459	8.83289	8.49185	8.47168	-0.288025	MYH11	myosin, heavy chain 11, smooth muscle [Source:HGNC Symbol;Acc:7569]
Ka00270_515	ENST00000300036	P35749	6.38888	7.70044	7.33092	7.22882	-0.235209	MYH11	myosin, heavy chain 11, smooth muscle [Source:HGNC Symbol;Acc:7569]
Ka00275_698	ENST00000288050	Q8NCN5	6.56986	6.94251	6.61912	5.91169	0.49078	PDPR	pyruvate dehydrogenase phosphatase regulatory subunit [Source:HGNC Symbol;Acc:30264]
Ka00275_738	ENST00000288050	Q8NCN5	7.11894	7.96	7.26679	6.84549	0.483333	PDPR	pyruvate dehydrogenase phosphatase regulatory subunit [Source:HGNC Symbol;Acc:30264]
Ka00282_487	ENST00000268802	Q9ULX3	8.73132	9.47573	9.47168	9.2854	-0.275012	NOB1	NIN1/RPN12 binding protein 1 homolog (S. cerevisiae) [Source:HGNC Symbol;Acc:29540]
Ka00282_527	ENST00000268802	Q9ULX3	8.80413	9.09276	9.3015	9.29002	-0.347313	NOB1	NIN1/RPN12 binding protein 1 homolog (S. cerevisiae) [Source:HGNC Symbol;Acc:29540]
Ka00290_413	ENST00000455467	Q9UNH5	9.57554	9.54496	9.50978	9.40939	0.100669	CDC14A	CDC14 cell division cycle 14 homolog A (S. cerevisiae) [Source:HGNC Symbol;Acc:1718]
Ka00292_507	ENST00000302516	Q15393	3.47249	4.8125	4.73877	4.3505	-0.40214	SF3B3	splicing factor 3b, subunit 3, 130kDa [Source:HGNC Symbol;Acc:10770]
Ka00292_547	ENST00000302516	Q15393	4.7866	5.7252	5.49506	4.55459	0.231074	SF3B3	splicing factor 3b, subunit 3, 130kDa [Source:HGNC Symbol;Acc:10770]
Ka00295_468	ENST00000307102	Q02750	7.65105	8.25739	8.84862	8.68299	-0.811589	MAP2K1	mitogen-activated protein kinase kinase 1 [Source:HGNC Symbol;Acc:6840]
Ka00295_516	ENST00000307102	Q02750	8.18488	8.60363	9.26444	9.06609	-0.771015	MAP2K1	mitogen-activated protein kinase kinase 1 [Source:HGNC Symbol;Acc:6840]
Ka00297_291	ENST00000286574	Q9Y5W5	9.00282	8.92184	9.13955	8.80413	-0.00951321	WIF1	WNT inhibitory factor 1 [Source:HGNC Symbol;Acc:18081]
Ka00297_355	ENST00000286574	Q9Y5W5	11.5018	11.4666	11.6119	11.3387	0.0088701	WIF1	WNT inhibitory factor 1 [Source:HGNC Symbol;Acc:18081]
Ka00299_800	ENST00000367658	Q9UBI9	3.848	4.74416	4.82782	4.48543	-0.360544	HECA	headcase homolog (Drosophila) [Source:HGNC Symbol;Acc:21041]
Ka00299_851	ENST00000367658	Q9UBI9	4.45943	5.2555	4.47249	3.91648	0.662984	HECA	headcase homolog (Drosophila) [Source:HGNC Symbol;Acc:21041]
Ka00303_403	ENST00000312547	O43633	7.09803	7.98868	8.32643	7.80735	-0.523534	CHMP2A	charged multivesicular body protein 2A [Source:HGNC Symbol;Acc:30216]
Ka00303_443	ENST00000312547	O43633	7.01123	7.83289	8.13443	7.57743	-0.433869	CHMP2A	charged multivesicular body protein 2A [Source:HGNC Symbol;Acc:30216]
Ka00304_498	ENST00000553995	P62158	2.60644	3.20006	4.16993	3.53605	-0.949735	CALM1	calmodulin 1 (phosphorylase kinase, delta) [Source:HGNC Symbol;Acc:1442]
Ka00305_475	ENST00000302814	Q8TDD5	4.39232	5.50462	5.46923	5.07895	-0.325624	MCOLN3	mucolipin 3 [Source:HGNC Symbol;Acc:13358]
Ka00305_548	ENST00000302814	Q8TDD5	5.87529	6.63227	6.76818	6.30195	-0.28129	MCOLN3	mucolipin 3 [Source:HGNC Symbol;Acc:13358]
Ka00306_114	ENST00000433866	O75506	4.39232	5.20945	4.60288	4.55459	0.222149	HSBP1	heat shock factor binding protein 1 [Source:HGNC Symbol;Acc:5203]
Ka00306_94	ENST00000433866	O75506	7.45121	8.14466	7.76155	7.67948	0.077419	HSBP1	heat shock factor binding protein 1 [Source:HGNC Symbol;Acc:5203]
Ka00308_51	ENST00000535241	P84022	7.17991	7.70044	8.11374	7.70736	-0.470376	SMAD3	SMAD family member 3 [Source:HGNC Symbol;Acc:6769]
Ka00308_75	ENST00000535241	P84022	7.87652	8.30378	8.72451	8.45533	-0.499772	SMAD3	SMAD family member 3 [Source:HGNC Symbol;Acc:6769]
Ka00309_287	ENST00000280009	Q9HAR2	6.05094	7.07682	6.72792	6.33271	0.0335621
Ka00309_89	ENST00000280009	Q9HAR2	5.21723	6.52669	6.29278	5.75756	-0.153206
Ka00313_768	ENST00000257910	Q12999	12.4993	12.5887	12.7035	12.6027	-0.109054	TSPAN31	tetraspanin 31 [Source:HGNC Symbol;Acc:10539]
Ka00313_871	ENST00000257910	Q12999	7.49985	7.85175	8.46352	8.04985	-0.580889	TSPAN31	tetraspanin 31 [Source:HGNC Symbol;Acc:10539]
Ka00320_160	ENST00000339235	Q8N1E6	6.39403	6.05745	5.73606	5.64674	0.534341	FBXL14	F-box and leucine-rich repeat protein 14 [Source:HGNC Symbol;Acc:28624]
Ka00320_170	ENST00000339235	Q8N1E6	5.86047	5.60881	5.39232	5.16993	0.453517	FBXL14	F-box and leucine-rich repeat protein 14 [Source:HGNC Symbol;Acc:28624]
Ka00323_313	ENST00000435065	O76082	9.00843	8.64746	9.21917	8.97154	-0.267413	SLC22A5	solute carrier family 22 (organic cation/carnitine transporter), member 5 [Source:HGNC Symbol;Acc:10969]
Ka00323_355	ENST00000435065	O76082	7.52356	7.29462	7.67948	7.44294	-0.15212	SLC22A5	solute carrier family 22 (organic cation/carnitine transporter), member 5 [Source:HGNC Symbol;Acc:10969]
Ka00327_428	ENST00000539791	Q15067	4.848	5.97039	5.02237	5.17792	0.309052	ACOX1	acyl-CoA oxidase 1, palmitoyl [Source:HGNC Symbol;Acc:119]
Ka00327_469	ENST00000539791	Q15067	4.34341	5.1375	4.56071	4.42626	0.246966	ACOX1	acyl-CoA oxidase 1, palmitoyl [Source:HGNC Symbol;Acc:119]
Ka00328_379	ENST00000262494	P09471	10.0634	10.5411	9.99435	9.783	0.41357	GNAO1	guanine nucleotide binding protein (G protein), alpha activating activity polypeptide O [Source:HGNC Symbol;Acc:4389]
Ka00328_402	ENST00000262494	P09471	9.59619	9.95565	9.50978	9.25974	0.391161	GNAO1	guanine nucleotide binding protein (G protein), alpha activating activity polypeptide O [Source:HGNC Symbol;Acc:4389]
Ka00337_1	ENST00000533475	P02511	7.16993	8.10852	7.64386	7.71425	-0.0398261	CRYAB	crystallin, alpha B [Source:HGNC Symbol;Acc:2389]
Ka00337_256	ENST00000533475	P02511	12.2497	12.7313	12.5817	12.6684	-0.134544	CRYAB	crystallin, alpha B [Source:HGNC Symbol;Acc:2389]
Ka00342_258	ENST00000313766	Q8IXL6	3.05485	4.59096	4.64962	4.08746	-0.545634	FAM20C	family with sequence similarity 20, member C [Source:HGNC Symbol;Acc:22140]
Ka00342_332	ENST00000313766	Q8IXL6	4.62059	6.33271	6.2817	5.9472	-0.637801	FAM20C	family with sequence similarity 20, member C [Source:HGNC Symbol;Acc:22140]
Ka00348_234	ENST00000537064	Q07864	4.54844	4.19377	4.05311	3.93546	0.376819	POLE	polymerase (DNA directed), epsilon, catalytic subunit [Source:HGNC Symbol;Acc:9177]
Ka00348_284	ENST00000537064	Q07864	3.36457	3.17951	2.80529	2.47768	0.630557	POLE	polymerase (DNA directed), epsilon, catalytic subunit [Source:HGNC Symbol;Acc:9177]
Ka00357_397	ENST00000413765	Q92823	9.59619	9.87805	9.80252	9.85798	-0.0931283	NRCAM	neuronal cell adhesion molecule [Source:HGNC Symbol;Acc:7994]
Ka00357_437	ENST00000413765	Q92823	10.7142	10.6795	10.7056	10.7566	-0.0342315	NRCAM	neuronal cell adhesion molecule [Source:HGNC Symbol;Acc:7994]
Ka00362_53	ENST00000268957	P50616	2.38405	2.44095	1.43296	1.63227	0.879887	TOB1	transducer of ERBB2, 1 [Source:HGNC Symbol;Acc:11979]
Ka00367_209	ENST00000431346	Q96D71	3.60881	5.19771	5.54226	5.04439	-0.890067	REPS1	RALBP1 associated Eps domain containing 1 [Source:HGNC Symbol;Acc:15578]
Ka00367_249	ENST00000431346	Q96D71	3.926	4.73877	5.25172	4.90207	-0.744513	REPS1	RALBP1 associated Eps domain containing 1 [Source:HGNC Symbol;Acc:15578]
Ka00368_154	ENST00000391791	P30153	12.0464	12.4969	12.6707	12.5068	-0.317082	PPP2R1A	protein phosphatase 2, regulatory subunit A, alpha [Source:HGNC Symbol;Acc:9302]
Ka00368_310	ENST00000391791	P30153	12.8572	13.3718	13.4512	13.3581	-0.290166	PPP2R1A	protein phosphatase 2, regulatory subunit A, alpha [Source:HGNC Symbol;Acc:9302]
Ka00378_277	ENST00000443592	O75083	6.47573	7.3837	6.87036	6.56986	0.209609
Ka00378_433	ENST00000443592	O75083	8.98014	8.98584	9.22159	8.93664	-0.0961218
Ka00380_776	ENST00000372915	Q96PK2	9.57743	9.7211	10.1923	9.8009	-0.347332	MACF1	microtubule-actin crosslinking factor 1 [Source:HGNC Symbol;Acc:13664]
Ka00380_816	ENST00000372915	Q96PK2	9.83131	10.0634	10.4305	10.0901	-0.312931	MACF1	microtubule-actin crosslinking factor 1 [Source:HGNC Symbol;Acc:13664]
Ka00387_1	ENST00000356387	Q96SN7	7.55459	8.19967	9.17991	9.07682	-1.25123	ORAI2	ORAI calcium release-activated calcium modulator 2 [Source:HGNC Symbol;Acc:21667]
Ka00387_218	ENST00000356387	Q96SN7	8.86419	9.39874	10.388	10.3443	-1.23469	ORAI2	ORAI calcium release-activated calcium modulator 2 [Source:HGNC Symbol;Acc:21667]
Ka00419_268	ENST00000452973	Q9NP79	8.98868	9.39017	9.45327	9.29462	-0.184519	VTA1	Vps20-associated 1 homolog (S. cerevisiae) [Source:HGNC Symbol;Acc:20954]
Ka00419_307	ENST00000452973	Q9NP79	10.7895	11.043	11.1611	10.9944	-0.161462	VTA1	Vps20-associated 1 homolog (S. cerevisiae) [Source:HGNC Symbol;Acc:20954]
Ka00426_473	ENST00000302926	Q8NFZ4	8.72451	9.17991	8.75489	8.59991	0.274811	NLGN2	neuroligin 2 [Source:HGNC Symbol;Acc:14290]
Ka00426_514	ENST00000302926	Q8NFZ4	8.74819	9.08481	8.69	8.49985	0.321579	NLGN2	neuroligin 2 [Source:HGNC Symbol;Acc:14290]
Ka00427_792	ENST00000265758	O43709	9.86728	10.0084	9.93221	9.82972	0.0568849	WBSCR22	Williams Beuren syndrome chromosome region 22 [Source:HGNC Symbol;Acc:16405]
Ka00427_920	ENST00000265758	O43709	10.5018	10.7649	10.6165	10.5216	0.0642797	WBSCR22	Williams Beuren syndrome chromosome region 22 [Source:HGNC Symbol;Acc:16405]
Ka00439_722	ENST00000403747	P63279	11.0014	11.6348	11.3934	11.3219	-0.0395497	UBE2I	ubiquitin-conjugating enzyme E2I [Source:HGNC Symbol;Acc:12485]
Ka00439_787	ENST00000403747	P63279	11.4666	12.1066	11.8994	11.7936	-0.0599055	UBE2I	ubiquitin-conjugating enzyme E2I [Source:HGNC Symbol;Acc:12485]
Ka00440_640	ENST00000331256	Q6ZNF0	9.56796	9.61839	10.0084	9.82655	-0.324318		Iron/zinc purple acid phosphatase-like protein [Source:UniProtKB/Swiss-Prot;Acc:Q6ZNF0]
Ka00440_707	ENST00000331256	Q6ZNF0	7.7211	7.82018	8.08215	7.93074	-0.235804		Iron/zinc purple acid phosphatase-like protein [Source:UniProtKB/Swiss-Prot;Acc:Q6ZNF0]
Ka00441_588	ENST00000521592	Q8N573	8.9542	9.43045	9.83605	9.61655	-0.533975	OXR1	oxidation resistance 1 [Source:HGNC Symbol;Acc:15822]
Ka00441_751	ENST00000521592	Q8N573	10.7977	11.0566	11.4666	11.3163	-0.464284	OXR1	oxidation resistance 1 [Source:HGNC Symbol;Acc:15822]
Ka00442_410	ENST00000321385	Q53EQ6	4.89724	5.0917	4.57289	4.18587	0.615092	TIGD5	tigger transposable element derived 5 [Source:HGNC Symbol;Acc:18336]
Ka00442_450	ENST00000321385	Q53EQ6	3.03914	4.04439	3.89724	3.04264	0.0718239	TIGD5	tigger transposable element derived 5 [Source:HGNC Symbol;Acc:18336]
Ka00444_616	ENST00000545026	Q9Y2U8	6.67243	5.97499	6.22497	3.58496	1.41874	LEMD3	LEM domain containing 3 [Source:HGNC Symbol;Acc:28887]
Ka00444_672	ENST00000545026	Q9Y2U8	8.60363	7.91886	8.24317	4.59694	1.84119	LEMD3	LEM domain containing 3 [Source:HGNC Symbol;Acc:28887]
Ka00446_636	ENST00000504811	P51659	9.58684	9.83289	9.74819	9.70736	-0.0179111	HSD17B4	hydroxysteroid (17-beta) dehydrogenase 4 [Source:HGNC Symbol;Acc:5213]
Ka00446_646	ENST00000504811	P51659	9.85331	10.0224	10.1033	10.0768	-0.152213	HSD17B4	hydroxysteroid (17-beta) dehydrogenase 4 [Source:HGNC Symbol;Acc:5213]
Ka00447_442	ENST00000262415	Q14562	8.29002	8.59991	8.5812	8.5812	-0.136235	DHX8	DEAH (Asp-Glu-Ala-His) box polypeptide 8 [Source:HGNC Symbol;Acc:2749]
Ka00447_509	ENST00000262415	Q14562	8.73809	9.01681	9.00282	8.87036	-0.0591396	DHX8	DEAH (Asp-Glu-Ala-His) box polypeptide 8 [Source:HGNC Symbol;Acc:2749]
Ka00449_318	ENST00000357650	Q8NEW0	12.3772	12.6595	12.5675	12.5068	-0.0187619	SLC30A7	solute carrier family 30 (zinc transporter), member 7 [Source:HGNC Symbol;Acc:19306]
Ka00449_378	ENST00000357650	Q8NEW0	11.6484	12.1131	11.9801	11.9944	-0.106522	SLC30A7	solute carrier family 30 (zinc transporter), member 7 [Source:HGNC Symbol;Acc:19306]
Ka00453_1	ENST00000370355	O00767	5.73064	4.926	4.27053	3.6893	1.34841	SCD	stearoyl-CoA desaturase (delta-9-desaturase) [Source:HGNC Symbol;Acc:10571]
Ka00453_331	ENST00000370355	O00767	12.8937	11.6439	11.2644	10.5507	1.36117	SCD	stearoyl-CoA desaturase (delta-9-desaturase) [Source:HGNC Symbol;Acc:10571]
Ka00454_496	ENST00000301286	Q96Q06	3.18428	4.89724	4.52982	4.56071	-0.504508	PLIN4	perilipin 4 [Source:HGNC Symbol;Acc:29393]
Ka00454_556	ENST00000301286	Q96Q06	4.49825	5.8125	5.60288	5.19377	-0.242954	PLIN4	perilipin 4 [Source:HGNC Symbol;Acc:29393]
Ka00455_761	ENST00000292211	Q7Z7E8	8.82972	8.99152	9.11894	9.12153	-0.209615	UBE2Q1	ubiquitin-conjugating enzyme E2Q family member 1 [Source:HGNC Symbol;Acc:15698]
Ka00455_802	ENST00000292211	Q7Z7E8	9.5216	9.72962	9.75822	9.71253	-0.109765	UBE2Q1	ubiquitin-conjugating enzyme E2Q family member 1 [Source:HGNC Symbol;Acc:15698]
Ka00457_708	ENST00000407280	P13284	2.61589	3.848	3.60881	2.81762	0.0187257	IFI30	interferon, gamma-inducible protein 30 [Source:HGNC Symbol;Acc:5398]
Ka00457_748	ENST00000407280	P13284	3.45943	3.848	4.21723	3.87774	-0.393773	IFI30	interferon, gamma-inducible protein 30 [Source:HGNC Symbol;Acc:5398]
Ka00459_308	ENST00000531739	Q9H172	7.62936	7.96	7.65105	7.37504	0.281634	ABCG4	ATP-binding cassette, sub-family G (WHITE), member 4 [Source:HGNC Symbol;Acc:13884]
Ka00459_410	ENST00000531739	Q9H172	6.79442	7.12928	6.78136	6.53294	0.304699	ABCG4	ATP-binding cassette, sub-family G (WHITE), member 4 [Source:HGNC Symbol;Acc:13884]
Ka00460_534	ENST00000495499	P63000	4.926	5.848	5.95652	5.40939	-0.295958	RAC1	ras-related C3 botulinum toxin substrate 1 (rho family, small GTP binding protein Rac1) [Source:HGNC Symbol;Acc:9801]
Ka00460_582	ENST00000495499	P63000	5.36807	6.15987	6.07468	5.71973	-0.133233	RAC1	ras-related C3 botulinum toxin substrate 1 (rho family, small GTP binding protein Rac1) [Source:HGNC Symbol;Acc:9801]
Ka00462_21	ENST00000557016	P84090	4.37156	3.76553	2.31325	1.33342	2.24521	ERH	enhancer of rudimentary homolog (Drosophila) [Source:HGNC Symbol;Acc:3447]
Ka00470_563	ENST00000370355	O00767	6.71425	5.8679	5.64962	5.11686	0.907831	SCD	stearoyl-CoA desaturase (delta-9-desaturase) [Source:HGNC Symbol;Acc:10571]
Ka00470_613	ENST00000370355	O00767	6.67243	5.61765	5.19377	4.57894	1.25868	SCD	stearoyl-CoA desaturase (delta-9-desaturase) [Source:HGNC Symbol;Acc:10571]
Ka00472_642	ENST00000474694	Q9NVP1	8.90989	9.45738	9.31967	8.97154	0.0380291	DDX18	DEAD (Asp-Glu-Ala-Asp) box polypeptide 18 [Source:HGNC Symbol;Acc:2741]
Ka00472_706	ENST00000474694	Q9NVP1	7.65105	8.09803	7.96578	7.52356	0.129869	DDX18	DEAD (Asp-Glu-Ala-Asp) box polypeptide 18 [Source:HGNC Symbol;Acc:2741]
Ka00473_467	ENST00000426677	O96008	9.51373	9.32643	7.01123	8.99435	1.41729	TOMM40	translocase of outer mitochondrial membrane 40 homolog (yeast) [Source:HGNC Symbol;Acc:18001]
Ka00473_549	ENST00000426677	O96008	10.0362	10.0498	8.50383	9.82655	0.877824	TOMM40	translocase of outer mitochondrial membrane 40 homolog (yeast) [Source:HGNC Symbol;Acc:18001]
Ka00478_456	ENST00000377921	Q15404	9.50978	9.82814	10.4409	10.2046	-0.653764	RSU1	Ras suppressor protein 1 [Source:HGNC Symbol;Acc:10464]
Ka00478_499	ENST00000377921	Q15404	7.04439	7.33985	7.98299	7.7211	-0.659924	RSU1	Ras suppressor protein 1 [Source:HGNC Symbol;Acc:10464]
Ka00483_107	ENST00000374131	Q9H9Y4	3.67807	3.96347	4.00899	3.63227	0.000144515
Ka00483_425	ENST00000374131	Q9H9Y4	10.0901	10.1923	10.6257	10.42	-0.381632
Ka00484_302	ENST00000370355	O00767	12.7711	11.4564	11.1548	10.4305	1.32108	SCD	stearoyl-CoA desaturase (delta-9-desaturase) [Source:HGNC Symbol;Acc:10571]
Ka00484_532	ENST00000370355	O00767	13.3304	12.0224	11.6257	10.9658	1.38062	SCD	stearoyl-CoA desaturase (delta-9-desaturase) [Source:HGNC Symbol;Acc:10571]
Ka00485_637	ENST00000324366	O14744	8.83289	9.30378	9.12153	9.02237	-0.00361528	PRMT5	protein arginine methyltransferase 5 [Source:HGNC Symbol;Acc:10894]
Ka00485_677	ENST00000324366	O14744	8.36632	8.82337	8.633	8.56986	-0.00658068	PRMT5	protein arginine methyltransferase 5 [Source:HGNC Symbol;Acc:10894]
Ka00486_606	ENST00000424857	Q3SY69	7.82655	6.30378	7.93074	7.82018	-0.810294	ALDH1L2	aldehyde dehydrogenase 1 family, member L2 [Source:HGNC Symbol;Acc:26777]
Ka00486_649	ENST00000424857	Q3SY69	7.91289	6.46597	8.31741	8.03342	-0.985986	ALDH1L2	aldehyde dehydrogenase 1 family, member L2 [Source:HGNC Symbol;Acc:26777]
Ka00487_341	ENST00000319441	P35558	11.5981	13.0532	11.7056	11.8416	0.552051	PCK1	phosphoenolpyruvate carboxykinase 1 (soluble) [Source:HGNC Symbol;Acc:8724]
Ka00487_469	ENST00000319441	P35558	10.7398	12.4435	11.0701	11.2228	0.445163	PCK1	phosphoenolpyruvate carboxykinase 1 (soluble) [Source:HGNC Symbol;Acc:8724]
Ka00490_568	ENST00000303334	Q6UWW8	5.70321	7.02237	7.74819	7.96578	-1.4942	CES3	carboxylesterase 3 [Source:HGNC Symbol;Acc:1865]
Ka00490_608	ENST00000303334	Q6UWW8	5.83542	7.19967	8.01123	8.22882	-1.60248	CES3	carboxylesterase 3 [Source:HGNC Symbol;Acc:1865]
Ka00491_797	ENST00000323274	P04818	8.63662	9.62753	9.05528	8.8857	0.16159	TYMS	thymidylate synthetase [Source:HGNC Symbol;Acc:12441]
Ka00491_837	ENST00000323274	P04818	7.85175	8.81698	8.28077	8.14466	0.121652	TYMS	thymidylate synthetase [Source:HGNC Symbol;Acc:12441]
Ka00495_512	ENST00000220003	P41240	3.33628	4.30743	3.7866	3.83794	0.00958615	CSK	c-src tyrosine kinase [Source:HGNC Symbol;Acc:2444]
Ka00495_559	ENST00000220003	P41240	5.32912	6.48382	5.59096	5.58496	0.318508	CSK	c-src tyrosine kinase [Source:HGNC Symbol;Acc:2444]
Ka00496_386	ENST00000484197	P46976	2.99095	3.33628	3.26003	2.99458	0.0363164	GYG1	glycogenin 1 [Source:HGNC Symbol;Acc:4699]
Ka00496_476	ENST00000484197	P46976	5.59096	5.10014	5.20163	5.2817	0.103883	GYG1	glycogenin 1 [Source:HGNC Symbol;Acc:4699]
Ka00497_546	ENST00000397353	Q16775	11.42	11.6795	11.697	11.8138	-0.205654	HAGH	hydroxyacylglutathione hydrolase [Source:HGNC Symbol;Acc:4805]
Ka00497_606	ENST00000397353	Q16775	12.0802	12.3554	12.4331	12.5093	-0.253421	HAGH	hydroxyacylglutathione hydrolase [Source:HGNC Symbol;Acc:4805]
Ka00499_446	ENST00000297354	Q8IVN8	5.43296	5.21335	6.42962	6.07895	-0.93113	SBSPON	somatomedin B and thrombospondin, type 1 domain containing [Source:HGNC Symbol;Acc:30362]
Ka00501_480	ENST00000331299	Q9BQT8	9.98014	10.6073	10.0901	9.62022	0.438569	SLC25A21	solute carrier family 25 (mitochondrial oxoadipate carrier), member 21 [Source:HGNC Symbol;Acc:14411]
Ka00501_644	ENST00000331299	Q9BQT8	11.4512	12.0084	11.4717	11.0154	0.486275	SLC25A21	solute carrier family 25 (mitochondrial oxoadipate carrier), member 21 [Source:HGNC Symbol;Acc:14411]
Ka00502_348	ENST00000348035	P63000	7.74147	8.31288	8.22882	7.44294	0.191294	RAC1	ras-related C3 botulinum toxin substrate 1 (rho family, small GTP binding protein Rac1) [Source:HGNC Symbol;Acc:9801]
Ka00502_615	ENST00000348035	P63000	8.04439	8.56986	8.42206	7.94251	0.124835	RAC1	ras-related C3 botulinum toxin substrate 1 (rho family, small GTP binding protein Rac1) [Source:HGNC Symbol;Acc:9801]
Ka00505_362	ENST00000305232	Q8N6T7	6.72792	7.49985	7.85798	7.72792	-0.679068	SIRT6	sirtuin 6 [Source:HGNC Symbol;Acc:14934]
Ka00505_435	ENST00000305232	Q8N6T7	7.77479	8.43463	8.73132	8.58496	-0.553433	SIRT6	sirtuin 6 [Source:HGNC Symbol;Acc:14934]
Ka00510_391	ENST00000264710	P61026	7.45943	8.24793	7.43463	7.2854	0.493664	RAB10	RAB10, member RAS oncogene family [Source:HGNC Symbol;Acc:9759]
Ka00510_503	ENST00000264710	P61026	8.47573	9.26209	8.45943	8.43463	0.421884	RAB10	RAB10, member RAS oncogene family [Source:HGNC Symbol;Acc:9759]
Ka00514_309	ENST00000377026	Q9H115	7.47573	8.08746	8.13443	7.62936	-0.100293	NAPB	N-ethylmaleimide-sensitive factor attachment protein, beta [Source:HGNC Symbol;Acc:15751]
Ka00514_349	ENST00000377026	Q9H115	7.11894	7.84549	7.94251	7.44294	-0.210513	NAPB	N-ethylmaleimide-sensitive factor attachment protein, beta [Source:HGNC Symbol;Acc:15751]
Ka00515_498	ENST00000367881	Q9UM00	12.3443	12.8514	12.446	12.3049	0.222342	TMCO1	transmembrane and coiled-coil domains 1 [Source:HGNC Symbol;Acc:18188]
Ka00515_541	ENST00000367881	Q9UM00	12.1643	12.5314	12.1954	12.0327	0.233777	TMCO1	transmembrane and coiled-coil domains 1 [Source:HGNC Symbol;Acc:18188]
Ka00522_490	ENST00000400825	P55196	8.87036	9.37721	9.04166	8.94544	0.130236	MLLT4	myeloid/lymphoid or mixed-lineage leukemia (trithorax homolog, Drosophila); translocated to, 4 [Source:HGNC Symbol;Acc:7137]
Ka00522_708	ENST00000400825	P55196	9.68825	10.2527	9.89026	9.84392	0.103365	MLLT4	myeloid/lymphoid or mixed-lineage leukemia (trithorax homolog, Drosophila); translocated to, 4 [Source:HGNC Symbol;Acc:7137]
Ka00523_635	ENST00000534982	Q8NBK3	9.2384	9.61287	9.9571	9.75322	-0.429523
Ka00523_675	ENST00000534982	Q8NBK3	9.11634	9.64024	10.0224	9.78463	-0.525207
Ka00524_761	ENST00000278483	Q53FT3	9.10591	9.24555	9.69349	9.51964	-0.430831	C11orf73	chromosome 11 open reading frame 73 [Source:HGNC Symbol;Acc:26938]
Ka00524_803	ENST00000278483	Q53FT3	8.03342	8.19967	8.61102	8.37504	-0.376484	C11orf73	chromosome 11 open reading frame 73 [Source:HGNC Symbol;Acc:26938]
Ka00526_1260	ENST00000425041	P61964	12.5957	12.8533	12.7013	12.5957	0.0760015	WDR5	WD repeat domain 5 [Source:HGNC Symbol;Acc:12757]
Ka00526_1321	ENST00000425041	P61964	12.5911	12.9801	12.8258	12.7207	0.0123844	WDR5	WD repeat domain 5 [Source:HGNC Symbol;Acc:12757]
Ka00529_658	ENST00000357877	O95754	4.17792	5.01792	4.45943	4.60881	0.0637994	SEMA4F	sema domain, immunoglobulin domain (Ig), transmembrane domain (TM) and short cytoplasmic domain, (semaphorin) 4F [Source:HGNC Symbol;Acc:10734]
Ka00529_698	ENST00000357877	O95754	5.18587	5.83036	5.71149	5.77873	-0.237003	SEMA4F	sema domain, immunoglobulin domain (Ig), transmembrane domain (TM) and short cytoplasmic domain, (semaphorin) 4F [Source:HGNC Symbol;Acc:10734]
Ka00531_569	ENST00000358232	Q6IA86	7.13955	8.40514	7.96578	7.89482	-0.157955	ELP2	elongator acetyltransferase complex subunit 2 [Source:HGNC Symbol;Acc:18248]
Ka00531_612	ENST00000358232	Q6IA86	6.9542	8.18982	7.76818	7.67948	-0.151822	ELP2	elongator acetyltransferase complex subunit 2 [Source:HGNC Symbol;Acc:18248]
Ka00532_418	ENST00000267836	Q9P2K5	6.50144	8.02237	7.71425	7.12928	-0.159861	MYEF2	myelin expression factor 2 [Source:HGNC Symbol;Acc:17940]
Ka00533_529	ENST00000299608	Q96JJ7	7	7.21917	7.75489	6.82018	-0.177949	TMX3	thioredoxin-related transmembrane protein 3 [Source:HGNC Symbol;Acc:24718]
Ka00533_569	ENST00000299608	Q96JJ7	8.3966	8.56224	9.04166	8.2854	-0.184107	TMX3	thioredoxin-related transmembrane protein 3 [Source:HGNC Symbol;Acc:24718]
Ka00534_363	ENST00000306867	O75486	5.39232	5.8125	6.24222	6.08746	-0.562434	SUPT3H	suppressor of Ty 3 homolog (S. cerevisiae) [Source:HGNC Symbol;Acc:11466]
Ka00534_407	ENST00000306867	O75486	6.39746	6.85798	6.98868	6.90689	-0.320067	SUPT3H	suppressor of Ty 3 homolog (S. cerevisiae) [Source:HGNC Symbol;Acc:11466]
Ka00535_495	ENST00000304863	P0C7P4	10.3443	10.9944	10.5018	10.4512	0.192801	UQCRFS1	ubiquinol-cytochrome c reductase, Rieske iron-sulfur polypeptide 1 [Source:HGNC Symbol;Acc:12587]
Ka00535_557	ENST00000304863	P0C7P4	11.4147	12.0668	11.5651	11.4969	0.209746	UQCRFS1	ubiquinol-cytochrome c reductase, Rieske iron-sulfur polypeptide 1 [Source:HGNC Symbol;Acc:12587]
Ka00536_518	ENST00000299001	Q7Z3Z4	9.77808	10.2167	10.5699	10.3106	-0.442823	PIWIL4	piwi-like 4 (Drosophila) [Source:HGNC Symbol;Acc:18444]
Ka00536_565	ENST00000299001	Q7Z3Z4	10.1421	10.5216	10.8218	10.6073	-0.382698	PIWIL4	piwi-like 4 (Drosophila) [Source:HGNC Symbol;Acc:18444]
Ka00537_1025	ENST00000341105	P23769	10.6257	10.7398	10.4919	10.3332	0.270241	GATA2	GATA binding protein 2 [Source:HGNC Symbol;Acc:4171]
Ka00537_1085	ENST00000341105	P23769	9.27146	9.46352	9.224	9.02791	0.24154	GATA2	GATA binding protein 2 [Source:HGNC Symbol;Acc:4171]
Ka00539_384	ENST00000419810	P37235	9.75154	10.0768	10.1293	9.98014	-0.140531	HPCAL1	hippocalcin-like 1 [Source:HGNC Symbol;Acc:5145]
Ka00539_429	ENST00000419810	P37235	9.06609	9.47776	9.57554	9.39017	-0.21093	HPCAL1	hippocalcin-like 1 [Source:HGNC Symbol;Acc:5145]
Ka00540_763	ENST00000544627	Q6VMQ6	9.32193	9.59059	9.83131	9.56605	-0.242423	ATF7IP	activating transcription factor 7 interacting protein [Source:HGNC Symbol;Acc:20092]
Ka00540_965	ENST00000544627	Q6VMQ6	10.0362	10.5411	10.6348	10.4094	-0.233466	ATF7IP	activating transcription factor 7 interacting protein [Source:HGNC Symbol;Acc:20092]
Ka00546_448	ENST00000454011	P61586	13.3987	13.6773	13.412	13.3021	0.180957	RHOA	ras homolog family member A [Source:HGNC Symbol;Acc:667]
Ka00546_458	ENST00000454011	P61586	13.3718	13.6662	13.4252	13.279	0.166877	RHOA	ras homolog family member A [Source:HGNC Symbol;Acc:667]
Ka00549_550	ENST00000244051	O95396	8.10329	8.63662	8.30834	8.0607	0.185439	MOCS3	molybdenum cofactor synthesis 3 [Source:HGNC Symbol;Acc:15765]
Ka00549_600	ENST00000244051	O95396	7.44294	8.18982	7.64386	7.5157	0.236606	MOCS3	molybdenum cofactor synthesis 3 [Source:HGNC Symbol;Acc:15765]
Ka00550_630	ENST00000367874	Q96BN2	8.56986	9.33985	9.35315	9.12928	-0.286362	TADA1	transcriptional adaptor 1 [Source:HGNC Symbol;Acc:30631]
Ka00550_670	ENST00000367874	Q96BN2	9.53138	10.2408	10.2167	9.93517	-0.189869	TADA1	transcriptional adaptor 1 [Source:HGNC Symbol;Acc:30631]
Ka00554_834	ENST00000545652	P06396	6.94251	6.50144	6.27053	6.07253	0.550445	GSN	gelsolin [Source:HGNC Symbol;Acc:4620]
Ka00554_885	ENST00000545652	P06396	7.64386	6.76818	6.14771	5.88264	1.19084	GSN	gelsolin [Source:HGNC Symbol;Acc:4620]
Ka00556_756	ENST00000381549	P45378	9.88264	10.5887	7.81378	9.23362	1.71198	TNNT3	troponin T type 3 (skeletal, fast) [Source:HGNC Symbol;Acc:11950]
Ka00556_776	ENST00000381549	P45378	9.37069	10.1421	7.36632	8.83289	1.65679	TNNT3	troponin T type 3 (skeletal, fast) [Source:HGNC Symbol;Acc:11950]
Ka00557_50	ENST00000545882	Q15417	3.72247	4.35755	2.26903	2.03914	1.88592	CNN3	calponin 3, acidic [Source:HGNC Symbol;Acc:2157]
Ka00557_529	ENST00000545882	Q15417	7.33985	7.31288	4.99095	6.26303	1.69937	CNN3	calponin 3, acidic [Source:HGNC Symbol;Acc:2157]
Ka00558_118	ENST00000544444	P12883	4.72247	4.94017	3.24489	5.50779	0.454976
Ka00558_821	ENST00000544444	P12883	5.08746	5.44294	4.12928	4.76553	0.817794
Ka00565_490	ENST00000425753	Q13630	9.783	9.83605	10.7056	10.5887	-0.837649	TSTA3	tissue specific transplantation antigen P35B [Source:HGNC Symbol;Acc:12390]
Ka00565_550	ENST00000425753	Q13630	10.2408	10.3987	11.1421	11.0701	-0.786346	TSTA3	tissue specific transplantation antigen P35B [Source:HGNC Symbol;Acc:12390]
Ka00566_480	ENST00000493692	Q9H8Y8	8.73809	9.39232	9.24793	9.16742	-0.142468	GORASP2	golgi reassembly stacking protein 2, 55kDa [Source:HGNC Symbol;Acc:17500]
Ka00566_527	ENST00000493692	Q9H8Y8	7.36632	7.97154	7.86419	7.62936	-0.0778385	GORASP2	golgi reassembly stacking protein 2, 55kDa [Source:HGNC Symbol;Acc:17500]
Ka00577_302	ENST00000374103	Q9ULD0	5.70874	6.91886	7.08746	6.82018	-0.64002	OGDHL	oxoglutarate dehydrogenase-like [Source:HGNC Symbol;Acc:25590]
Ka00577_499	ENST00000374103	Q9ULD0	8.47573	9.54689	9.57743	9.25267	-0.403733	OGDHL	oxoglutarate dehydrogenase-like [Source:HGNC Symbol;Acc:25590]
Ka00584_108	ENST00000544444	P12883	4.6837	5.51412	4.18587	4.71149	0.650229
Ka00584_255	ENST00000544444	P12883	5.06609	5.90689	4.65535	5.00899	0.65432
Ka00594_576	ENST00000316603	Q99615	10.2046	10.7142	11.1357	10.9144	-0.565639	DNAJC7	DnaJ (Hsp40) homolog, subfamily C, member 7 [Source:HGNC Symbol;Acc:12392]
Ka00594_687	ENST00000316603	Q99615	8.94837	9.40514	9.78463	9.60548	-0.518303	DNAJC7	DnaJ (Hsp40) homolog, subfamily C, member 7 [Source:HGNC Symbol;Acc:12392]
Ka00596_522	ENST00000296522	P15428	10.6618	10.4818	9.29232	9.57743	1.13691	HPGD	hydroxyprostaglandin dehydrogenase 15-(NAD) [Source:HGNC Symbol;Acc:5154]
Ka00596_587	ENST00000296522	P15428	11.3934	11.0768	10.0224	10.1799	1.13396	HPGD	hydroxyprostaglandin dehydrogenase 15-(NAD) [Source:HGNC Symbol;Acc:5154]
Ka00598_534	ENST00000410059	Q8N608	4.22497	4.30012	4.63807	4.14568	-0.129331	DPP10	dipeptidyl-peptidase 10 (non-functional) [Source:HGNC Symbol;Acc:20823]
Ka00598_643	ENST00000410059	Q8N608	5.65821	5.55459	5.848	5.1819	0.0914529	DPP10	dipeptidyl-peptidase 10 (non-functional) [Source:HGNC Symbol;Acc:20823]
Ka00599_1170	ENST00000360526	P23141	3.36457	3.30451	3.70044	4.43296	-0.732158	CES1	carboxylesterase 1 [Source:HGNC Symbol;Acc:1863]
Ka00599_1210	ENST00000360526	P23141	5.20555	4.94953	5.61176	5.73877	-0.597723	CES1	carboxylesterase 1 [Source:HGNC Symbol;Acc:1863]
Ka00605_611	ENST00000291892	Q8NBN7	10.5118	11.0084	11.1861	10.9366	-0.301285	RDH13	retinol dehydrogenase 13 (all-trans/9-cis) [Source:HGNC Symbol;Acc:19978]
Ka00605_673	ENST00000291892	Q8NBN7	11.1293	11.5411	11.697	11.5265	-0.276544	RDH13	retinol dehydrogenase 13 (all-trans/9-cis) [Source:HGNC Symbol;Acc:19978]
Ka00608_529	ENST00000306270	Q9P2D0	8.49185	8.64746	9.17742	9.02237	-0.530238	IBTK	inhibitor of Bruton agammaglobulinemia tyrosine kinase [Source:HGNC Symbol;Acc:17853]
Ka00608_672	ENST00000306270	Q9P2D0	8.81057	9.02514	9.5157	9.3443	-0.512142	IBTK	inhibitor of Bruton agammaglobulinemia tyrosine kinase [Source:HGNC Symbol;Acc:17853]
Ka00616_557	ENST00000426333	Q15029	9.81698	10.4512	10.3772	10.3219	-0.215472	EFTUD2	elongation factor Tu GTP binding domain containing 2 [Source:HGNC Symbol;Acc:30858]
Ka00616_755	ENST00000426333	Q15029	10.1923	10.7313	10.7814	10.6618	-0.259763	EFTUD2	elongation factor Tu GTP binding domain containing 2 [Source:HGNC Symbol;Acc:30858]
Ka00617_240	ENST00000497075	P48201	7.45121	7.57743	7.02237	6.67243	0.666923	ATP5G3	ATP synthase, H+ transporting, mitochondrial Fo complex, subunit C3 (subunit 9) [Source:HGNC Symbol;Acc:843]
Ka00617_250	ENST00000497075	P48201	8.28077	8.37069	7.90689	7.52356	0.610503	ATP5G3	ATP synthase, H+ transporting, mitochondrial Fo complex, subunit C3 (subunit 9) [Source:HGNC Symbol;Acc:843]
Ka00619_390	ENST00000320713	P60709	14.5687	15.0058	14.8287	14.7524	-0.00332176
Ka00619_469	ENST00000320713	P60709	14.5922	15.0014	14.7576	14.7099	0.0630439
Ka00620_441	ENST00000272852	Q8IVL8	3.15543	1.58976	1.81967	2.76977	0.0778745	CPO	carboxypeptidase O [Source:HGNC Symbol;Acc:21011]
Ka00625_617	ENST00000356406	O15254	5.94953	6.71425	6.65821	6.49665	-0.245543	ACOX3	acyl-CoA oxidase 3, pristanoyl [Source:HGNC Symbol;Acc:121]
Ka00625_721	ENST00000356406	O15254	4.64962	5.85798	5.56986	5.24793	-0.155093	ACOX3	acyl-CoA oxidase 3, pristanoyl [Source:HGNC Symbol;Acc:121]
Ka00627_557	ENST00000329563	B1AH88	9.01123	9.7039	9.37069	9.10066	0.121891	TSPO	translocator protein (18kDa) [Source:HGNC Symbol;Acc:1158]
Ka00627_577	ENST00000329563	B1AH88	8.99152	9.47776	9.26444	8.94544	0.129697	TSPO	translocator protein (18kDa) [Source:HGNC Symbol;Acc:1158]
Ka00628_514	ENST00000261733	P05091	11.9069	11.4147	11.5265	11.3608	0.217115	ALDH2	aldehyde dehydrogenase 2 family (mitochondrial) [Source:HGNC Symbol;Acc:404]
Ka00628_592	ENST00000261733	P05091	8.69349	8.75154	9.06878	8.73809	-0.18092	ALDH2	aldehyde dehydrogenase 2 family (mitochondrial) [Source:HGNC Symbol;Acc:404]
Ka00630_354	ENST00000538097	Q8N0W4	5.73335	6.55612	7.15987	6.72792	-0.799157	NLGN4X	neuroligin 4, X-linked [Source:HGNC Symbol;Acc:14287]
Ka00630_469	ENST00000538097	Q8N0W4	6.58946	7.27612	7.88874	7.40939	-0.716273	NLGN4X	neuroligin 4, X-linked [Source:HGNC Symbol;Acc:14287]
Ka00632_705	ENST00000366711	Q5T440	11.8688	12.2963	12.9622	12.7731	-0.785073	IBA57	IBA57, iron-sulfur cluster assembly homolog (S. cerevisiae) [Source:HGNC Symbol;Acc:27302]
Ka00632_745	ENST00000366711	Q5T440	11.5651	11.9293	12.6257	12.4767	-0.804047	IBA57	IBA57, iron-sulfur cluster assembly homolog (S. cerevisiae) [Source:HGNC Symbol;Acc:27302]
Ka00634_559	ENST00000557702	Q86U42	8.26209	8.9542	8.87958	8.69	-0.176645	PABPN1	poly(A) binding protein, nuclear 1 [Source:HGNC Symbol;Acc:8565]
Ka00634_599	ENST00000557702	Q86U42	6.84549	7.59991	7.46761	7.25739	-0.139795	PABPN1	poly(A) binding protein, nuclear 1 [Source:HGNC Symbol;Acc:8565]
Ka00639_507	ENST00000356535	O15540	2.79494	2.92979	3.60881	2.66903	-0.276555	FABP7	fatty acid binding protein 7, brain [Source:HGNC Symbol;Acc:3562]
Ka00641_728	ENST00000346753	Q8IU80	4.54844	4.55459	4.32912	3.97269	0.400605	TMPRSS6	transmembrane protease, serine 6 [Source:HGNC Symbol;Acc:16517]
Ka00647_469	ENST00000412304	P04075	16.92	16.9431	16.977	17.0319	-0.0729201	ALDOA	aldolase A, fructose-bisphosphate [Source:HGNC Symbol;Acc:414]
Ka00647_528	ENST00000412304	P04075	11.2167	11.9944	11.6303	11.3987	0.0910442	ALDOA	aldolase A, fructose-bisphosphate [Source:HGNC Symbol;Acc:414]
Ka00649_1049	ENST00000315758	P40926	11.3106	11.2877	10.9218	10.7228	0.476838	MDH2	malate dehydrogenase 2, NAD (mitochondrial) [Source:HGNC Symbol;Acc:6971]
Ka00649_756	ENST00000315758	P40926	11.2703	11.5934	11.1799	10.9944	0.344712	MDH2	malate dehydrogenase 2, NAD (mitochondrial) [Source:HGNC Symbol;Acc:6971]
Ka00651_1006	ENST00000396825	Q8N6M3	6.12516	8.633	6.91886	9.09803	-0.629372	FITM2	fat storage-inducing transmembrane protein 2 [Source:HGNC Symbol;Acc:16135]
Ka00651_1105	ENST00000396825	Q8N6M3	6.45943	8.90388	7.05528	9.39446	-0.543216	FITM2	fat storage-inducing transmembrane protein 2 [Source:HGNC Symbol;Acc:16135]
Ka00652_481	ENST00000333676	P52815	13.3304	13.8435	13.3853	13.3443	0.222133	MRPL12	mitochondrial ribosomal protein L12 [Source:HGNC Symbol;Acc:10378]
Ka00652_521	ENST00000333676	P52815	8.13443	9.41151	8.87958	8.87652	-0.105081	MRPL12	mitochondrial ribosomal protein L12 [Source:HGNC Symbol;Acc:10378]
Ka00653_577	ENST00000371614	Q96EK9	9.43254	9.87652	9.65821	9.62571	0.0125693	KTI12	KTI12 homolog, chromatin associated (S. cerevisiae) [Source:HGNC Symbol;Acc:25160]
Ka00653_617	ENST00000371614	Q96EK9	8.11894	8.53916	8.42206	8.35315	-0.0585559	KTI12	KTI12 homolog, chromatin associated (S. cerevisiae) [Source:HGNC Symbol;Acc:25160]
Ka00655_560	ENST00000337109	Q9NZE8	10.2527	10.8765	10.697	10.6707	-0.119221	MRPL35	mitochondrial ribosomal protein L35 [Source:HGNC Symbol;Acc:14489]
Ka00655_600	ENST00000337109	Q9NZE8	11.2761	11.744	11.4919	11.4666	0.0308389	MRPL35	mitochondrial ribosomal protein L35 [Source:HGNC Symbol;Acc:14489]
Ka00656_633	ENST00000520539	O95071	12.4357	12.6416	12.9476	12.8158	-0.343075	UBR5	ubiquitin protein ligase E3 component n-recognin 5 [Source:HGNC Symbol;Acc:16806]
Ka00656_782	ENST00000520539	O95071	12.4993	12.9181	13.3021	13.1453	-0.514949	UBR5	ubiquitin protein ligase E3 component n-recognin 5 [Source:HGNC Symbol;Acc:16806]
Ka00657_492	ENST00000462683	Q96EC8	12.2761	12.1517	12.8317	12.8037	-0.603828	YIPF6	Yip1 domain family, member 6 [Source:HGNC Symbol;Acc:28304]
Ka00657_604	ENST00000462683	Q96EC8	12.1196	12.043	12.7524	12.6528	-0.621304	YIPF6	Yip1 domain family, member 6 [Source:HGNC Symbol;Acc:28304]
Ka00661_594	ENST00000359786	O00159	5.70321	5.66391	4.8125	4.57894	0.987844	MYO1C	myosin IC [Source:HGNC Symbol;Acc:7597]
Ka00661_636	ENST00000359786	O00159	4.09592	5.51096	4.41278	3.89724	0.648432	MYO1C	myosin IC [Source:HGNC Symbol;Acc:7597]
Ka00662_651	ENST00000439602	P62269	4.93546	4.29278	8.49586	8.83605	-4.05183	RPS18	ribosomal protein S18 [Source:HGNC Symbol;Acc:10401]
Ka00663_825	ENST00000284885	P98073	2.73118	2.70266	2.852	2.27501	0.153417	TMPRSS15	transmembrane protease, serine 15 [Source:HGNC Symbol;Acc:9490]
Ka00665_1117	ENST00000453131	P05090	6.50779	5.55459	6.72792	6.43796	-0.551749	APOD	apolipoprotein D [Source:HGNC Symbol;Acc:612]
Ka00665_1164	ENST00000453131	P05090	6.23649	5.34341	6.32193	6.14771	-0.444871	APOD	apolipoprotein D [Source:HGNC Symbol;Acc:612]
Ka00668_1014	ENST00000225603	P83916	12.0224	11.9944	12.6325	12.7292	-0.672508	CBX1	chromobox homolog 1 [Source:HGNC Symbol;Acc:1551]
Ka00668_1086	ENST00000225603	P83916	11.5651	11.5603	12.3049	12.4512	-0.815349	CBX1	chromobox homolog 1 [Source:HGNC Symbol;Acc:1551]
Ka00670_1258	ENST00000491148	P15086	3.40599	3.97269	4.44626	4.71699	-0.892281	CPB1	carboxypeptidase B1 (tissue) [Source:HGNC Symbol;Acc:2299]
Ka00670_1298	ENST00000491148	P15086	3.41954	3.49825	4.7866	5.2211	-1.54496	CPB1	carboxypeptidase B1 (tissue) [Source:HGNC Symbol;Acc:2299]
Ka00671_516	ENST00000456504	Q6DN12	4.62059	3.08916	2.90689	2.61824	1.09231	MCTP2	multiple C2 domains, transmembrane 2 [Source:HGNC Symbol;Acc:25636]
Ka00671_575	ENST00000456504	Q6DN12	7.63662	6.24413	6.84549	6.79442	0.120422	MCTP2	multiple C2 domains, transmembrane 2 [Source:HGNC Symbol;Acc:25636]
Ka00672_627	ENST00000431670	Q86SQ0	4.07039	5.07468	5.31832	4.80219	-0.487722	PHLDB2	pleckstrin homology-like domain, family B, member 2 [Source:HGNC Symbol;Acc:29573]
Ka00672_701	ENST00000431670	Q86SQ0	4.12928	5.54226	5.1416	4.43296	0.0484927	PHLDB2	pleckstrin homology-like domain, family B, member 2 [Source:HGNC Symbol;Acc:29573]
Ka00673_295	ENST00000462576	P62081	12.3608	12.7164	12.4919	12.4278	0.0787741	RPS7	ribosomal protein S7 [Source:HGNC Symbol;Acc:10440]
Ka00673_316	ENST00000462576	P62081	10.4409	10.9144	10.697	10.6707	-0.00618474	RPS7	ribosomal protein S7 [Source:HGNC Symbol;Acc:10440]
Ka00674_630	ENST00000300060	P15144	1.46467	2.08406	2.31034	2.30743	-0.534518	ANPEP	alanyl (membrane) aminopeptidase [Source:HGNC Symbol;Acc:500]
Ka00677_799	ENST00000358230	Q9HC24	8.86728	8.94544	9.45327	9.28771	-0.46413	TMBIM4	transmembrane BAX inhibitor motif containing 4 [Source:HGNC Symbol;Acc:24257]
Ka00677_984	ENST00000358230	Q9HC24	10.42	10.5887	11.0634	10.944	-0.49935	TMBIM4	transmembrane BAX inhibitor motif containing 4 [Source:HGNC Symbol;Acc:24257]
Ka00679_216	ENST00000378606	P62873	5.0917	4.89239	5.8679	4.67243	-0.278115	GNB1	guanine nucleotide binding protein (G protein), beta polypeptide 1 [Source:HGNC Symbol;Acc:4396]
Ka00679_277	ENST00000378606	P62873	4.57894	5.24793	4.75489	4.27798	0.396997	GNB1	guanine nucleotide binding protein (G protein), beta polypeptide 1 [Source:HGNC Symbol;Acc:4396]
Ka00681_792	ENST00000205402	P09622	13.1033	12.8842	13.0241	12.9766	-0.00660329	DLD	dihydrolipoamide dehydrogenase [Source:HGNC Symbol;Acc:2898]
Ka00681_922	ENST00000205402	P09622	11.1737	11.043	11.0835	11.0768	0.0282047	DLD	dihydrolipoamide dehydrogenase [Source:HGNC Symbol;Acc:2898]
Ka00682_278	ENST00000307445	Q8NHE4	10.9366	11.3332	10.9944	11.2107	0.0323843
Ka00682_513	ENST00000307445	Q8NHE4	10.6073	10.9293	10.6439	10.8533	0.0197115
Ka00683_1050	ENST00000484575	O75874	11.2761	12.0735	11.043	10.8455	0.73054	IDH1	isocitrate dehydrogenase 1 (NADP+), soluble [Source:HGNC Symbol;Acc:5382]
Ka00683_699	ENST00000484575	O75874	9.39446	10.5603	9.64205	9.28077	0.515987	IDH1	isocitrate dehydrogenase 1 (NADP+), soluble [Source:HGNC Symbol;Acc:5382]
Ka00685_111	ENST00000336458	P63241	3.13093	3.49825	3.32193	1.51602	0.895619	EIF5A	eukaryotic translation initiation factor 5A [Source:HGNC Symbol;Acc:3300]
Ka00686_269	ENST00000540698	P17844	8.56224	8.99718	8.64746	8.51175	0.200105	DDX5	DEAD (Asp-Glu-Ala-Asp) box helicase 5 [Source:HGNC Symbol;Acc:2746]
Ka00686_965	ENST00000540698	P17844	12.3554	12.8803	12.5817	12.5675	0.0432739	DDX5	DEAD (Asp-Glu-Ala-Asp) box helicase 5 [Source:HGNC Symbol;Acc:2746]
Ka00688_1	ENST00000319622	P14618	3.00899	3.66676	2.9982	1.848	0.914776	PKM	pyruvate kinase, muscle [Source:HGNC Symbol;Acc:9021]
Ka00689_558	ENST00000260649	Q07837	8.67948	10.1163	6.52669	6.63227	2.81843	SLC3A1	solute carrier family 3 (cystine, dibasic and neutral amino acid transporters, activator of cystine, dibasic and neutral amino acid transport), member 1 [Source:HGNC Symbol;Acc:11025]
Ka00689_598	ENST00000260649	Q07837	8.59246	10.0768	6.53916	6.48704	2.82154	SLC3A1	solute carrier family 3 (cystine, dibasic and neutral amino acid transporters, activator of cystine, dibasic and neutral amino acid transport), member 1 [Source:HGNC Symbol;Acc:11025]
Ka00690_364	ENST00000366559	O15229	7.3837	8.2384	6.61765	6.23266	1.3859	KMO	kynurenine 3-monooxygenase (kynurenine 3-hydroxylase) [Source:HGNC Symbol;Acc:6381]
Ka00690_565	ENST00000366559	O15229	5.74147	6.63662	5.16189	4.58496	1.31562	KMO	kynurenine 3-monooxygenase (kynurenine 3-hydroxylase) [Source:HGNC Symbol;Acc:6381]
Ka00692_311	ENST00000523111	Q15819	10.9218	11.446	11.5411	11.3219	-0.247567	UBE2V2	ubiquitin-conjugating enzyme E2 variant 2 [Source:HGNC Symbol;Acc:12495]
Ka00692_420	ENST00000523111	Q15819	10.1799	10.7731	10.8218	10.6257	-0.247217	UBE2V2	ubiquitin-conjugating enzyme E2 variant 2 [Source:HGNC Symbol;Acc:12495]
Ka00697_521	ENST00000320713	P60709	15.0232	15.392	15.2023	15.1517	0.0306779
Ka00697_541	ENST00000320713	P60709	15.0145	15.2805	15.1437	15.0826	0.0343371
Ka00699_468	ENST00000327435	Q9BV57	12.0327	11.8842	11.4969	11.4564	0.481848	ADI1	acireductone dioxygenase 1 [Source:HGNC Symbol;Acc:30576]
Ka00699_573	ENST00000327435	Q9BV57	11.944	11.888	11.5118	11.446	0.43708	ADI1	acireductone dioxygenase 1 [Source:HGNC Symbol;Acc:30576]
Ka00703_522	ENST00000550867	Q6UX01	5.75489	6.44294	6.6865	6.38024	-0.434457	LMBR1L	limb region 1 homolog (mouse)-like [Source:HGNC Symbol;Acc:18268]
Ka00703_562	ENST00000550867	Q6UX01	5.27798	6.55305	6.35579	6.25361	-0.389182	LMBR1L	limb region 1 homolog (mouse)-like [Source:HGNC Symbol;Acc:18268]
Ka00704_676	ENST00000409850	Q9H3G5	4.67243	4.41954	4.15381	4.14568	0.396241	CPVL	carboxypeptidase, vitellogenic-like [Source:HGNC Symbol;Acc:14399]
Ka00704_743	ENST00000409850	Q9H3G5	3.90689	3.80735	4.38543	4.10434	-0.387761	CPVL	carboxypeptidase, vitellogenic-like [Source:HGNC Symbol;Acc:14399]
Ka00709_445	ENST00000375318	Q7Z4W2	8.78463	6.47411	8.37069	9.05257	-1.08225	LYZL2	lysozyme-like 2 [Source:HGNC Symbol;Acc:29613]
Ka00711_270	ENST00000411850	O60784	5.06609	5.9331	5.59694	5.04002	0.181119	TOM1	target of myb1 (chicken) [Source:HGNC Symbol;Acc:11982]
Ka00711_310	ENST00000411850	O60784	5.21335	5.95652	5.55459	5.42626	0.0945075	TOM1	target of myb1 (chicken) [Source:HGNC Symbol;Acc:11982]
Ka00712_727	ENST00000225927	P54802	10.1923	9.42836	9.51964	9.49586	0.302581	NAGLU	N-acetylglucosaminidase, alpha [Source:HGNC Symbol;Acc:7632]
Ka00712_823	ENST00000225927	P54802	8.76818	8.01681	8.0607	7.89482	0.414739	NAGLU	N-acetylglucosaminidase, alpha [Source:HGNC Symbol;Acc:7632]
Ka00716_259	ENST00000256429	Q9UBB5	4.59096	5.0917	5.20555	4.8125	-0.167693	MBD2	methyl-CpG binding domain protein 2 [Source:HGNC Symbol;Acc:6917]
Ka00716_333	ENST00000256429	Q9UBB5	4.96347	5.41954	5.38543	4.8679	0.0648428	MBD2	methyl-CpG binding domain protein 2 [Source:HGNC Symbol;Acc:6917]
Ka00717_489	ENST00000381633	Q92841	6.6865	7.62205	7.47573	7.22882	-0.198	DDX17	DEAD (Asp-Glu-Ala-Asp) box helicase 17 [Source:HGNC Symbol;Acc:2740]
Ka00717_529	ENST00000381633	Q92841	5.22497	6.32733	6.10643	5.82782	-0.190978	DDX17	DEAD (Asp-Glu-Ala-Asp) box helicase 17 [Source:HGNC Symbol;Acc:2740]
Ka00721_759	ENST00000314700	Q5T6V5	6.47411	7.06609	7.09803	6.90689	-0.232361	C9orf64	chromosome 9 open reading frame 64 [Source:HGNC Symbol;Acc:28144]
Ka00721_799	ENST00000314700	Q5T6V5	6.85798	7.29462	7.40939	7.21917	-0.237979	C9orf64	chromosome 9 open reading frame 64 [Source:HGNC Symbol;Acc:28144]
Ka00723_485	ENST00000549450	Q9NRG9	7.13955	7.69349	7.81378	7.69349	-0.337115	AAAS	achalasia, adrenocortical insufficiency, alacrimia [Source:HGNC Symbol;Acc:13666]
Ka00723_525	ENST00000549450	Q9NRG9	5.61176	6.37678	6.47735	6.33092	-0.409866	AAAS	achalasia, adrenocortical insufficiency, alacrimia [Source:HGNC Symbol;Acc:13666]
Ka00736_623	ENST00000326010	Q9UBR1	14.0447	15.1635	13.0751	13.0566	1.53822	UPB1	ureidopropionase, beta [Source:HGNC Symbol;Acc:16297]
Ka00736_714	ENST00000326010	Q9UBR1	13.8238	14.8918	12.7814	12.7711	1.58156	UPB1	ureidopropionase, beta [Source:HGNC Symbol;Acc:16297]
Ka00740_272	ENST00000483788	P54886	6.06178	5.6893	6.84549	6.52199	-0.808204	ALDH18A1	aldehyde dehydrogenase 18 family, member A1 [Source:HGNC Symbol;Acc:9722]
Ka00740_314	ENST00000483788	P54886	5.51412	5.10852	6.13545	5.82528	-0.669041	ALDH18A1	aldehyde dehydrogenase 18 family, member A1 [Source:HGNC Symbol;Acc:9722]
Ka00741_213	ENST00000539790	P48735	6.41278	7.64386	6.53761	6.01123	0.753902	IDH2	isocitrate dehydrogenase 2 (NADP+), mitochondrial [Source:HGNC Symbol;Acc:5383]
Ka00741_330	ENST00000539790	P48735	8.76818	9.68825	8.98868	8.58871	0.439518	IDH2	isocitrate dehydrogenase 2 (NADP+), mitochondrial [Source:HGNC Symbol;Acc:5383]
Ka00743_125	ENST00000393477	Q9Y234	6.88264	7.21917	6.1416	5.60585	1.17718	LIPT1	lipoyltransferase 1 [Source:HGNC Symbol;Acc:29569]
Ka00743_515	ENST00000393477	Q9Y234	8.57743	8.96	7.7879	7.36632	1.1916	LIPT1	lipoyltransferase 1 [Source:HGNC Symbol;Acc:29569]
Ka00744_549	ENST00000285379	P00918	5.55459	5.50779	4.30743	4.12928	1.31284	CA2	carbonic anhydrase II [Source:HGNC Symbol;Acc:1373]
Ka00744_646	ENST00000285379	P00918	6.40259	5.8679	5.02237	5.21335	1.01738	CA2	carbonic anhydrase II [Source:HGNC Symbol;Acc:1373]
Ka00746_404	ENST00000455227	P09848	2.4957	2.45943	3.44626	4.36457	-1.42785
Ka00746_498	ENST00000455227	P09848	1.75275	3.1375	4.55459	4.57289	-2.11861
Ka00747_1001	ENST00000366794	P09874	9.8857	10.4919	10.1421	9.88264	0.1764	PARP1	poly (ADP-ribose) polymerase 1 [Source:HGNC Symbol;Acc:270]
Ka00747_961	ENST00000366794	P09874	9.18735	9.79116	9.48784	9.22159	0.134544	PARP1	poly (ADP-ribose) polymerase 1 [Source:HGNC Symbol;Acc:270]
Ka00751_263	ENST00000369541	O75934	10.9513	11.3987	11.5362	11.5068	-0.346511	BCAS2	breast carcinoma amplified sequence 2 [Source:HGNC Symbol;Acc:975]
Ka00751_400	ENST00000369541	O75934	11.8017	12.2848	12.388	12.3471	-0.324276	BCAS2	breast carcinoma amplified sequence 2 [Source:HGNC Symbol;Acc:975]
Ka00754_388	ENST00000473006	Q9BVA1	6.88264	6.88264	6.65821	6.6865	0.210287	TUBB2B	tubulin, beta 2B class IIb [Source:HGNC Symbol;Acc:30829]
Ka00754_398	ENST00000473006	Q9BVA1	7.11894	6.87036	6.9542	6.91886	0.0581231	TUBB2B	tubulin, beta 2B class IIb [Source:HGNC Symbol;Acc:30829]
Ka00766_1007	ENST00000315870	Q9NXR8	3.02148	3.02503	4.18587	4.05311	-1.09623	ING3	inhibitor of growth family, member 3 [Source:HGNC Symbol;Acc:14587]
Ka00766_871	ENST00000315870	Q9NXR8	5.07039	5.59694	5.88996	5.85549	-0.539064	ING3	inhibitor of growth family, member 3 [Source:HGNC Symbol;Acc:14587]
Ka00772_126	ENST00000441024	A5YKK6	9.93517	10.3332	10.0768	9.81538	0.188061	CNOT1	CCR4-NOT transcription complex, subunit 1 [Source:HGNC Symbol;Acc:7877]
Ka00772_96	ENST00000441024	A5YKK6	9.64024	9.9629	9.75322	9.45533	0.197298	CNOT1	CCR4-NOT transcription complex, subunit 1 [Source:HGNC Symbol;Acc:7877]
Ka00774_328	ENST00000434759	Q14624	11.7566	11.5699	11.1033	10.8765	0.673304	ITIH4	inter-alpha-trypsin inhibitor heavy chain family, member 4 [Source:HGNC Symbol;Acc:6169]
Ka00774_377	ENST00000434759	Q14624	11.1548	11.0224	10.5887	10.3332	0.627658	ITIH4	inter-alpha-trypsin inhibitor heavy chain family, member 4 [Source:HGNC Symbol;Acc:6169]
Ka00778_377	ENST00000356487	P06744	5.82273	5.90448	5.80478	5.46923	0.226602	GPI	glucose-6-phosphate isomerase [Source:HGNC Symbol;Acc:4458]
Ka00778_40	ENST00000356487	P06744	12.1033	12.1261	12.2288	12.1261	-0.0627654	GPI	glucose-6-phosphate isomerase [Source:HGNC Symbol;Acc:4458]
Ka00779_334	ENST00000372900	Q96PK2	7.12928	7.33985	7.65105	7.31288	-0.247401
Ka00779_374	ENST00000372900	Q96PK2	7.65105	8	8.2384	7.86419	-0.22577
Ka00780_625	ENST00000395958	P63104	8.58871	8.19967	8.47573	8.20457	0.0540412	YWHAZ	tyrosine 3-monooxygenase/tryptophan 5-monooxygenase activation protein, zeta polypeptide [Source:HGNC Symbol;Acc:12855]
Ka00780_646	ENST00000395958	P63104	8.52356	8.09276	8.44708	8.24793	-0.0393458	YWHAZ	tyrosine 3-monooxygenase/tryptophan 5-monooxygenase activation protein, zeta polypeptide [Source:HGNC Symbol;Acc:12855]
Ka00781_638	ENST00000439320	P08582	2.80323	1.63691	1.7137	1.88753	0.41946	MFI2	antigen p97 (melanoma associated) identified by monoclonal antibodies 133.2 and 96.5 [Source:HGNC Symbol;Acc:7037]
Ka00781_678	ENST00000439320	P08582	5.30012	5.60288	5.38543	5.18587	0.165855	MFI2	antigen p97 (melanoma associated) identified by monoclonal antibodies 133.2 and 96.5 [Source:HGNC Symbol;Acc:7037]
Ka00788_673	ENST00000494664	Q9NPL8	3.29131	3.7866	3.90689	3.51096	-0.169974	TIMMDC1	translocase of inner mitochondrial membrane domain containing 1 [Source:HGNC Symbol;Acc:1321]
Ka00788_701	ENST00000494664	Q9NPL8	3.29278	3.59694	3.74416	3.60881	-0.231627	TIMMDC1	translocase of inner mitochondrial membrane domain containing 1 [Source:HGNC Symbol;Acc:1321]
Ka00791_1060	ENST00000426604	P61421	5.48864	5.76818	6.04002	5.59991	-0.19155	ATP6V0D1	ATPase, H+ transporting, lysosomal 38kDa, V0 subunit d1 [Source:HGNC Symbol;Acc:13724]
Ka00791_1100	ENST00000426604	P61421	4.71699	5.2891	5.59694	5.29278	-0.441815	ATP6V0D1	ATPase, H+ transporting, lysosomal 38kDa, V0 subunit d1 [Source:HGNC Symbol;Acc:13724]
Ka00794_333	ENST00000257309	P08572	7.69349	8.74819	6.2817	5.99322	2.08338
Ka00794_516	ENST00000257309	P08572	8.7211	9.96578	7.54689	7.27612	1.93193
Ka00797_103	ENST00000316448	P27797	3.24489	2.70929	2.28392	3.1635	0.253379	CALR	calreticulin [Source:HGNC Symbol;Acc:1455]
Ka00797_123	ENST00000316448	P27797	5.64674	5.62936	5.58796	5.34341	0.172361	CALR	calreticulin [Source:HGNC Symbol;Acc:1455]
Ka00798_928	ENST00000241052	P04040	6.42794	6.05311	5.84298	5.82782	0.405127	CAT	catalase [Source:HGNC Symbol;Acc:1516]
Ka00798_968	ENST00000241052	P04040	6.38716	6.18785	5.78136	5.82273	0.485456	CAT	catalase [Source:HGNC Symbol;Acc:1516]
Ka00801_539	ENST00000448930	Q9UQB9	3.89724	4.3147	4.00899	3.58496	0.308993	AURKC	aurora kinase C [Source:HGNC Symbol;Acc:11391]
Ka00802_906	ENST00000511181	P07686	10.3987	10.8765	8.94837	9.86264	1.23213	HEXB	hexosaminidase B (beta polypeptide) [Source:HGNC Symbol;Acc:4879]
Ka00802_966	ENST00000511181	P07686	9.98014	10.5216	7.33092	9.08746	2.04168	HEXB	hexosaminidase B (beta polypeptide) [Source:HGNC Symbol;Acc:4879]
Ka00803_758	ENST00000336761	Q96EP5	3.54844	3.76553	3.43296	3.40599	0.23751	DAZAP1	DAZ associated protein 1 [Source:HGNC Symbol;Acc:2683]
Ka00804_514	ENST00000358015	P54727	6.0268	5.83542	5.80478	5.88264	0.0873997	RAD23B	RAD23 homolog B (S. cerevisiae) [Source:HGNC Symbol;Acc:9813]
Ka00804_534	ENST00000358015	P54727	4.7866	5.24413	5.07895	5.34696	-0.197593	RAD23B	RAD23 homolog B (S. cerevisiae) [Source:HGNC Symbol;Acc:9813]
Ka00810_380	ENST00000369110	P48147	6.56834	6.49185	6.80735	6.97728	-0.362223	PREP	prolyl endopeptidase [Source:HGNC Symbol;Acc:9358]
Ka00810_390	ENST00000369110	P48147	6.9542	6.83289	6.94251	6.94251	-0.0489713	PREP	prolyl endopeptidase [Source:HGNC Symbol;Acc:9358]
Ka00825_1016	ENST00000380753	P52895	2.852	2.53356	2.88362	1.96717	0.267386	AKR1C2	aldo-keto reductase family 1, member C2 (dihydrodiol dehydrogenase 2; bile acid binding protein; 3-alpha hydroxysteroid dehydrogenase, type III) [Source:HGNC Symbol;Acc:385]
Ka00827_207	ENST00000396651	P62241	2.66448	3.40599	2.76553	2.37295	0.465994	RPS8	ribosomal protein S8 [Source:HGNC Symbol;Acc:10441]
Ka00828_832	ENST00000328300	P29400	6.29462	7.14975	5.27426	5.06609	1.55201	COL4A5	collagen, type IV, alpha 5 [Source:HGNC Symbol;Acc:2207]
Ka00839_697	ENST00000546120	P0CG48	9.15482	8.9629	8.78136	8.87958	0.228386	UBC	ubiquitin C [Source:HGNC Symbol;Acc:12468]
Ka00839_739	ENST00000546120	P0CG48	7.8392	7.70044	7.71425	7.54689	0.139252	UBC	ubiquitin C [Source:HGNC Symbol;Acc:12468]
Ka00841_1010	ENST00000492709	Q8TCT9	2.93923	3.44626	3.19377	1.87578	0.657966	HM13	histocompatibility (minor) 13 [Source:HGNC Symbol;Acc:16435]
Ka00841_838	ENST00000492709	Q8TCT9	3.67807	4.72247	3.96347	3.74416	0.346451	HM13	histocompatibility (minor) 13 [Source:HGNC Symbol;Acc:16435]
Ka00842_749	ENST00000263097	Q99439	2.5656	3.926	2.5656	1.33914	1.29343	CNN2	calponin 2 [Source:HGNC Symbol;Acc:2156]
Ka00843_466	ENST00000348956	P12277	8.11894	8.32193	8.10329	8.01123	0.163177	CKB	creatine kinase, brain [Source:HGNC Symbol;Acc:1991]
Ka00843_486	ENST00000348956	P12277	4.41278	4.94486	4.70044	4.24793	0.204636	CKB	creatine kinase, brain [Source:HGNC Symbol;Acc:1991]
Ka00846_1161	ENST00000330398	P27449	6.44626	6.62205	6.56377	6.23266	0.13594	ATP6V0C	ATPase, H+ transporting, lysosomal 16kDa, V0 subunit c [Source:HGNC Symbol;Acc:855]
Ka00846_1181	ENST00000330398	P27449	4.83289	4.71149	4.20945	4.48543	0.424752	ATP6V0C	ATPase, H+ transporting, lysosomal 16kDa, V0 subunit c [Source:HGNC Symbol;Acc:855]
Ka00851_525	ENST00000233609	P62841	11.4666	11.5746	11.1984	11.2167	0.312994	RPS15	ribosomal protein S15 [Source:HGNC Symbol;Acc:10388]
Ka00851_537	ENST00000233609	P62841	12.0084	12.1706	11.8803	11.8057	0.246443	RPS15	ribosomal protein S15 [Source:HGNC Symbol;Acc:10388]
Ka00852_1200	ENST00000433670	Q92626	5.38543	5.70598	5.12102	5.06609	0.452152	PXDN	peroxidasin homolog (Drosophila) [Source:HGNC Symbol;Acc:14966]
Ka00858_467	ENST00000395958	P63104	3.41954	3.54844	3.8679	3.0018	0.0491384	YWHAZ	tyrosine 3-monooxygenase/tryptophan 5-monooxygenase activation protein, zeta polypeptide [Source:HGNC Symbol;Acc:12855]
Ka00858_489	ENST00000395958	P63104	3.12928	3.45943	2.93923	3.57289	0.0382992	YWHAZ	tyrosine 3-monooxygenase/tryptophan 5-monooxygenase activation protein, zeta polypeptide [Source:HGNC Symbol;Acc:12855]
Ka00861_803	ENST00000548342	P63167	12.3826	12.2963	12.4094	12.2906	-0.0105096	DYNLL1	dynein, light chain, LC8-type 1 [Source:HGNC Symbol;Acc:15476]
Ka00861_852	ENST00000548342	P63167	10.7977	10.7482	10.9366	10.8455	-0.118137	DYNLL1	dynein, light chain, LC8-type 1 [Source:HGNC Symbol;Acc:15476]
Ka00875_14	ENST00000525634	P62277	11.8803	12.1293	11.7142	11.7185	0.288427	RPS13	ribosomal protein S13 [Source:HGNC Symbol;Acc:10386]
Ka00875_143	ENST00000525634	P62277	12.0566	12.4919	12.1421	12.183	0.111684	RPS13	ribosomal protein S13 [Source:HGNC Symbol;Acc:10386]
Ka00877_616	ENST00000528157	P55145	8.26209	8.24793	8.20457	8.11894	0.0932551	MANF	mesencephalic astrocyte-derived neurotrophic factor [Source:HGNC Symbol;Acc:15461]
Ka00877_753	ENST00000528157	P55145	6.24222	6.26115	6.25172	6.29462	-0.0214819	MANF	mesencephalic astrocyte-derived neurotrophic factor [Source:HGNC Symbol;Acc:15461]
Ka00905_854	ENST00000438050	Q14515	8.70736	8.89178	8.17493	7.97154	0.726337
Ka00905_894	ENST00000438050	Q14515	8.42206	8.43045	8.01123	7.8392	0.501043
Ka00906_137	ENST00000368530	P06753	3.65535	3.12598	2.98732	2.39506	0.699475	TPM3	tropomyosin 3 [Source:HGNC Symbol;Acc:12012]
Ka00907_1036	ENST00000372135	P06132	4.91169	5.1334	4.853	4.95884	0.116625
Ka00907_996	ENST00000372135	P06132	7.90689	8.05528	8.03342	7.94837	-0.0098086
Ka00928_761	ENST00000538096	Q13200	6.10852	5.97039	6.00225	5.66391	0.206376
Ka00928_781	ENST00000538096	Q13200	5.93546	5.97269	5.94251	5.79181	0.0869119
Ka00931_1485	ENST00000375048	P39656	11.8727	12.1325	11.9622	11.933	0.0550243	DDOST	dolichyl-diphosphooligosaccharide--protein glycosyltransferase [Source:HGNC Symbol;Acc:2728]
Ka00931_1570	ENST00000375048	P39656	6.00899	5.83036	5.88753	5.73335	0.109233	DDOST	dolichyl-diphosphooligosaccharide--protein glycosyltransferase [Source:HGNC Symbol;Acc:2728]
Ka00937_490	ENST00000412304	P04075	7.02237	7.14975	5.8679	5.8679	1.21816	ALDOA	aldolase A, fructose-bisphosphate [Source:HGNC Symbol;Acc:414]
Ka00937_627	ENST00000412304	P04075	9.95565	9.8392	9.82496	9.7364	0.116747	ALDOA	aldolase A, fructose-bisphosphate [Source:HGNC Symbol;Acc:414]
Ka00950_915	ENST00000394872	Q14031	5.83036	6.58195	5.39917	5.2891	0.862021	COL4A6	collagen, type IV, alpha 6 [Source:HGNC Symbol;Acc:2208]
Ka00950_955	ENST00000394872	Q14031	5.72247	6.36632	4.926	4.63807	1.26236	COL4A6	collagen, type IV, alpha 6 [Source:HGNC Symbol;Acc:2208]
Ka00951_883	ENST00000372739	Q13813	4.8679	5.27426	5.03562	4.98641	0.0600616	SPTAN1	spectrin, alpha, non-erythrocytic 1 [Source:HGNC Symbol;Acc:11273]
Ka00951_926	ENST00000372739	Q13813	5.2854	5.51096	5.50779	5.50779	-0.109613	SPTAN1	spectrin, alpha, non-erythrocytic 1 [Source:HGNC Symbol;Acc:11273]
Ka00961_508	ENST00000404190	Q5VXJ0	3.49825	5.95652	1.63691	3.3505	2.23368	LIPK	lipase, family member K [Source:HGNC Symbol;Acc:23444]
Ka00961_727	ENST00000404190	Q5VXJ0	2.40054	4.52982	2.74846	1.61353	1.28418	LIPK	lipase, family member K [Source:HGNC Symbol;Acc:23444]
Ka00970_41	ENST00000395211	P28289	2.59694	2.93168	2.84197	3.49825	-0.405803	TMOD1	tropomodulin 1 [Source:HGNC Symbol;Acc:11871]
Ka00978_673	ENST00000331239	Q9H0W9	7.37504	6.07895	5.87036	5.50779	1.03792	C11orf54	chromosome 11 open reading frame 54 [Source:HGNC Symbol;Acc:30204]
Ka00978_695	ENST00000331239	Q9H0W9	7.42626	6.17792	6.08108	5.71425	0.904427	C11orf54	chromosome 11 open reading frame 54 [Source:HGNC Symbol;Acc:30204]
Ka00982_1086	ENST00000357332	O43681	7.30378	7.5157	7.62205	7.53916	-0.170865	ASNA1	arsA arsenite transporter, ATP-binding, homolog 1 (bacterial) [Source:HGNC Symbol;Acc:752]
Ka00982_1169	ENST00000357332	O43681	7.50779	7.53916	8.01681	8.08215	-0.526002	ASNA1	arsA arsenite transporter, ATP-binding, homolog 1 (bacterial) [Source:HGNC Symbol;Acc:752]
Ka00986_1151	ENST00000223500	Q9NZZ3	11.2348	11.4717	11.8138	11.6707	-0.388972	CHMP5	charged multivesicular body protein 5 [Source:HGNC Symbol;Acc:26942]
Ka00986_1242	ENST00000223500	Q9NZZ3	8.82655	8.93369	9.3837	9.24555	-0.434509	CHMP5	charged multivesicular body protein 5 [Source:HGNC Symbol;Acc:26942]
Ka00989_827	ENST00000367681	Q9HB71	2.02148	4.04439	3.44626	3.13093	-0.255657	CACYBP	calcyclin binding protein [Source:HGNC Symbol;Acc:30423]
Ka00992_835	ENST00000405356	Q14978	3.2555	3.7866	3.8679	3.17153	0.00133676	NOLC1	nucleolar and coiled-body phosphoprotein 1 [Source:HGNC Symbol;Acc:15608]
Ka00992_927	ENST00000405356	Q14978	5.20555	5.77873	5.10014	5.07895	0.402598	NOLC1	nucleolar and coiled-body phosphoprotein 1 [Source:HGNC Symbol;Acc:15608]
Ka01022_934	ENST00000370192	Q12882	7.56986	7.33092	6.80735	6.64386	0.724781	DPYD	dihydropyrimidine dehydrogenase [Source:HGNC Symbol;Acc:3012]
Ka01022_997	ENST00000370192	Q12882	6.97728	6.80735	6.43296	6.02901	0.661332	DPYD	dihydropyrimidine dehydrogenase [Source:HGNC Symbol;Acc:3012]
Ka01023_1172	ENST00000324460	P11021	5.94486	5.52669	5.75489	5.36457	0.176047	HSPA5	heat shock 70kDa protein 5 (glucose-regulated protein, 78kDa) [Source:HGNC Symbol;Acc:5238]
Ka01023_1234	ENST00000324460	P11021	6.82018	6.72792	6.3837	6.21529	0.474552	HSPA5	heat shock 70kDa protein 5 (glucose-regulated protein, 78kDa) [Source:HGNC Symbol;Acc:5238]
Ka01030_244	ENST00000540379	P51665	3.53605	3.0635	3.88753	2.75702	-0.0224963	PSMD7	proteasome (prosome, macropain) 26S subunit, non-ATPase, 7 [Source:HGNC Symbol;Acc:9565]
Ka01030_496	ENST00000540379	P51665	5.4363	5.08746	4.96809	5.05745	0.249108	PSMD7	proteasome (prosome, macropain) 26S subunit, non-ATPase, 7 [Source:HGNC Symbol;Acc:9565]
Ka01034_468	ENST00000400179	P60709	5.79181	6.04876	5.65535	5.70874	0.238241
Ka01034_545	ENST00000400179	P60709	11.9586	12.6484	12.4818	12.3934	-0.13414
Ka01036_206	ENST00000391753	P46781	3.20477	3.80735	4.42626	3.83794	-0.626043	RPS9	ribosomal protein S9 [Source:HGNC Symbol;Acc:10442]
Ka01036_329	ENST00000391753	P46781	5.65821	5.25927	5.78398	5.59991	-0.233205	RPS9	ribosomal protein S9 [Source:HGNC Symbol;Acc:10442]
Ka01037_713	ENST00000262613	O14745	3.62059	3.07724	2.69153	2.71149	0.6474	SLC9A3R1	solute carrier family 9, subfamily A (NHE3, cation proton antiporter 3), member 3 regulator 1 [Source:HGNC Symbol;Acc:11075]
Ka01037_752	ENST00000262613	O14745	4.32912	3	3.40599	3.65535	0.13389	SLC9A3R1	solute carrier family 9, subfamily A (NHE3, cation proton antiporter 3), member 3 regulator 1 [Source:HGNC Symbol;Acc:11075]
Ka01041_696	ENST00000391751	P46781	2.73985	3.80735	2.12102	1.56071	1.43274	RPS9	ribosomal protein S9 [Source:HGNC Symbol;Acc:10442]
Ka01047_616	ENST00000407280	P13284	6.94251	6.70044	6.31832	6.24413	0.540256	IFI30	interferon, gamma-inducible protein 30 [Source:HGNC Symbol;Acc:5398]
Ka01047_676	ENST00000407280	P13284	6.56986	6.20359	5.96116	5.7252	0.543546	IFI30	interferon, gamma-inducible protein 30 [Source:HGNC Symbol;Acc:5398]
Ka01049_953	ENST00000269967	Q96F63	7.2384	7.36632	6.6865	6.79442	0.561905	CCDC97	coiled-coil domain containing 97 [Source:HGNC Symbol;Acc:28289]
Ka01049_993	ENST00000269967	Q96F63	5.40259	5.62059	5.41616	5.21335	0.19683	CCDC97	coiled-coil domain containing 97 [Source:HGNC Symbol;Acc:28289]
Ka01052_262	ENST00000276692	Q6P1N9	5.43962	5.3147	4.93546	5.00899	0.404936	TATDN1	TatD DNase domain containing 1 [Source:HGNC Symbol;Acc:24220]
Ka01052_45	ENST00000276692	Q6P1N9	2.60407	2.91839	2.75916	2.78869	-0.012692	TATDN1	TatD DNase domain containing 1 [Source:HGNC Symbol;Acc:24220]
Ka01059_116	ENST00000266126	P49770	6.45943	6.57137	6.63081	6.54689	-0.0734513	EIF2B2	eukaryotic translation initiation factor 2B, subunit 2 beta, 39kDa [Source:HGNC Symbol;Acc:3258]
Ka01059_294	ENST00000266126	P49770	6.08958	6.2817	6.49185	6.27798	-0.199278	EIF2B2	eukaryotic translation initiation factor 2B, subunit 2 beta, 39kDa [Source:HGNC Symbol;Acc:3258]
Ka01099_1029	ENST00000370187	Q9Y297	4.00899	4.37156	4.08746	3.8679	0.212594	BTRC	beta-transducin repeat containing E3 ubiquitin protein ligase [Source:HGNC Symbol;Acc:1144]
Ka01099_1069	ENST00000370187	Q9Y297	3.27798	4.15381	4.20163	3.6893	-0.229571	BTRC	beta-transducin repeat containing E3 ubiquitin protein ligase [Source:HGNC Symbol;Acc:1144]
Ka01100_978	ENST00000520427	Q9HD15	2.91648	6.76818	3.13586	2.07382	2.23749	SRA1	steroid receptor RNA activator 1 [Source:HGNC Symbol;Acc:11281]
Ka01107_1138	ENST00000261292	Q9Y5X9	2.40327	2.52105	1.9855	2.63459	0.152112	LIPG	lipase, endothelial [Source:HGNC Symbol;Acc:6623]
Ka01107_977	ENST00000261292	Q9Y5X9	1.92979	2.53356	2.26303	2.88947	-0.344577	LIPG	lipase, endothelial [Source:HGNC Symbol;Acc:6623]
Ka01109_1	ENST00000457309	P63104	11.2527	11.6165	11.6839	11.5981	-0.206355	YWHAZ	tyrosine 3-monooxygenase/tryptophan 5-monooxygenase activation protein, zeta polypeptide [Source:HGNC Symbol;Acc:12855]
Ka01109_665	ENST00000457309	P63104	15.3718	15.5687	15.5296	15.4544	-0.0217675	YWHAZ	tyrosine 3-monooxygenase/tryptophan 5-monooxygenase activation protein, zeta polypeptide [Source:HGNC Symbol;Acc:12855]
Ka01111_602	ENST00000297625	Q6NSJ0	2.68706	3.71149	3.56071	3.52356	-0.342861	KIAA1161	KIAA1161 [Source:HGNC Symbol;Acc:19918]
Ka01111_645	ENST00000297625	Q6NSJ0	2.09085	2.81762	2.65992	3.30451	-0.527979	KIAA1161	KIAA1161 [Source:HGNC Symbol;Acc:19918]
Ka01113_134	ENST00000330398	P27449	4.41954	5.56071	5.66959	5.18587	-0.437603	ATP6V0C	ATPase, H+ transporting, lysosomal 16kDa, V0 subunit c [Source:HGNC Symbol;Acc:855]
Ka01113_154	ENST00000330398	P27449	5.66676	6.17991	6.06824	5.76288	0.00777226	ATP6V0C	ATPase, H+ transporting, lysosomal 16kDa, V0 subunit c [Source:HGNC Symbol;Acc:855]
Ka01119_1134	ENST00000222482	Q9UI42	1.88753	3.37851	4.96809	5.64962	-2.67583	CPA4	carboxypeptidase A4 [Source:HGNC Symbol;Acc:15740]
Ka01119_1194	ENST00000222482	Q9UI42	2.21101	3.44626	4.37851	4.59096	-1.6561	CPA4	carboxypeptidase A4 [Source:HGNC Symbol;Acc:15740]
Ka01120_1032	ENST00000414170	P11150	1.45418	2.65535	2.27501	1.43829	0.198114	LIPC	lipase, hepatic [Source:HGNC Symbol;Acc:6619]
Ka01120_972	ENST00000414170	P11150	2.84197	2.43829	2.66903	2.59455	0.00834533	LIPC	lipase, hepatic [Source:HGNC Symbol;Acc:6619]
Ka01125_569	ENST00000330912	Q9BQ50	8.24793	8.3837	9.29232	9.04712	-0.853907	TREX2	three prime repair exonuclease 2 [Source:HGNC Symbol;Acc:12270]
Ka01125_610	ENST00000330912	Q9BQ50	8.37069	8.40514	9.23362	9.04712	-0.752457	TREX2	three prime repair exonuclease 2 [Source:HGNC Symbol;Acc:12270]
Ka01128_503	ENST00000266458	Q9H0R8	13.2152	13.5864	13.5507	13.4767	-0.112946	GABARAPL1	GABA(A) receptor-associated protein like 1 [Source:HGNC Symbol;Acc:4068]
Ka01128_728	ENST00000266458	Q9H0R8	13.6991	14.1357	14.0189	14.1196	-0.151819	GABARAPL1	GABA(A) receptor-associated protein like 1 [Source:HGNC Symbol;Acc:4068]
Ka01130_3	ENST00000404190	Q5VXJ0	6.0045	7.33092	8.00562	7.64386	-1.15703	LIPK	lipase, family member K [Source:HGNC Symbol;Acc:23444]
Ka01130_90	ENST00000404190	Q5VXJ0	7.46761	8.41363	9.15987	9.02514	-1.15189	LIPK	lipase, family member K [Source:HGNC Symbol;Acc:23444]
Ka01134_2170	ENST00000301149	P21695	8.67243	9.65284	9.7039	8.23362	0.193874	GPD1	glycerol-3-phosphate dehydrogenase 1 (soluble) [Source:HGNC Symbol;Acc:4455]
Ka01134_2295	ENST00000301149	P21695	10.4919	11.4512	11.3934	10.9366	-0.193482	GPD1	glycerol-3-phosphate dehydrogenase 1 (soluble) [Source:HGNC Symbol;Acc:4455]
Ka01138_722	ENST00000318184	Q7RTY7	8.65821	8.36194	9.61102	9.81538	-1.20313	OVCH1	ovochymase 1 [Source:HGNC Symbol;Acc:23080]
Ka01138_93	ENST00000318184	Q7RTY7	4.8125	4.57289	5.59991	5.62059	-0.917556	OVCH1	ovochymase 1 [Source:HGNC Symbol;Acc:23080]
Ka01142_525	ENST00000415229	Q7L266	8.67596	9.44087	9.19229	9.27146	-0.173465	ASRGL1	asparaginase like 1 [Source:HGNC Symbol;Acc:16448]
Ka01142_652	ENST00000415229	Q7L266	9.67948	10.4305	10.1163	10.2644	-0.135427	ASRGL1	asparaginase like 1 [Source:HGNC Symbol;Acc:16448]
Ka01144_261	ENST00000221975	P39019	15.6354	16.0383	15.7073	15.755	0.105727	RPS19	ribosomal protein S19 [Source:HGNC Symbol;Acc:10402]
Ka01144_273	ENST00000221975	P39019	15.5951	15.9499	15.5657	15.6607	0.159349	RPS19	ribosomal protein S19 [Source:HGNC Symbol;Acc:10402]
Ka01145_627	ENST00000232905	O60739	15.5387	15.624	15.8238	15.8287	-0.244914	EIF1B	eukaryotic translation initiation factor 1B [Source:HGNC Symbol;Acc:30792]
Ka01145_699	ENST00000232905	O60739	14.7783	14.8037	14.9658	14.9339	-0.158825	EIF1B	eukaryotic translation initiation factor 1B [Source:HGNC Symbol;Acc:30792]
Ka01146_959	ENST00000311322	P06858	1.87578	3.22805	1.26303	2.16027	0.84026	LPL	lipoprotein lipase [Source:HGNC Symbol;Acc:6677]
Ka01148_604	ENST00000284885	P98073	9.59619	10.1799	10.4717	10.2877	-0.491644	TMPRSS15	transmembrane protease, serine 15 [Source:HGNC Symbol;Acc:9490]
Ka01148_644	ENST00000284885	P98073	9.3015	9.86109	10.0634	9.90989	-0.405353	TMPRSS15	transmembrane protease, serine 15 [Source:HGNC Symbol;Acc:9490]
Ka01153_596	ENST00000374840	P05186	2.16027	3.89724	2.91839	2.9279	0.105616	ALPL	alkaline phosphatase, liver/bone/kidney [Source:HGNC Symbol;Acc:438]
Ka01157_16	ENST00000013034	P15531	8.54303	8.56605	8.36632	8.2854	0.228681	NME1	NME/NM23 nucleoside diphosphate kinase 1 [Source:HGNC Symbol;Acc:7849]
Ka01157_36	ENST00000013034	P15531	8.77479	8.97728	8.64386	8.66178	0.223216	NME1	NME/NM23 nucleoside diphosphate kinase 1 [Source:HGNC Symbol;Acc:7849]
Ka01160_105	ENST00000375815	P02462	10.8765	11.7313	9.31741	8.99718	2.14662
Ka01160_42	ENST00000375815	P02462	10.3772	11.3554	8.82655	8.49985	2.20308
Ka01164_342	ENST00000378954	Q8NHH9	5.87774	4.71149	6.48059	6.07682	-0.984082	ATL2	atlastin GTPase 2 [Source:HGNC Symbol;Acc:24047]
Ka01164_482	ENST00000378954	Q8NHH9	5.88264	5.25172	6.56224	6.14568	-0.786779	ATL2	atlastin GTPase 2 [Source:HGNC Symbol;Acc:24047]
Ka01166_1	ENST00000530705	P13693	10.9513	10.973	11.1293	11.1861	-0.195566	TPT1	tumor protein, translationally-controlled 1 [Source:HGNC Symbol;Acc:12022]
Ka01166_499	ENST00000530705	P13693	14.7987	14.7313	14.8287	14.8533	-0.0760239	TPT1	tumor protein, translationally-controlled 1 [Source:HGNC Symbol;Acc:12022]
Ka01170_607	ENST00000355773	Q9NRA2	6.70044	8.05528	5.80993	5.64097	1.65241	SLC17A5	solute carrier family 17 (anion/sugar transporter), member 5 [Source:HGNC Symbol;Acc:10933]
Ka01170_654	ENST00000355773	Q9NRA2	5.72247	7.08746	4.853	4.51728	1.71983	SLC17A5	solute carrier family 17 (anion/sugar transporter), member 5 [Source:HGNC Symbol;Acc:10933]
Ka01172_353	ENST00000313010	P42785	12.3554	12.3608	12.3021	12.3106	0.0517589	PRCP	prolylcarboxypeptidase (angiotensinase C) [Source:HGNC Symbol;Acc:9344]
Ka01172_413	ENST00000313010	P42785	11.7313	11.7936	11.8017	11.7855	-0.0311192	PRCP	prolylcarboxypeptidase (angiotensinase C) [Source:HGNC Symbol;Acc:9344]
Ka01176_392	ENST00000221975	P39019	15.4186	15.4987	15.2213	15.2949	0.200587	RPS19	ribosomal protein S19 [Source:HGNC Symbol;Acc:10402]
Ka01176_412	ENST00000221975	P39019	15.4318	15.5834	15.2805	15.3615	0.18659	RPS19	ribosomal protein S19 [Source:HGNC Symbol;Acc:10402]
Ka01182_459	ENST00000331925	P63261	13.3987	14.0102	13.8337	13.7419	-0.0833235	ACTG1	actin, gamma 1 [Source:HGNC Symbol;Acc:144]
Ka01182_469	ENST00000331925	P63261	13.2776	13.863	13.6773	13.5746	-0.055635	ACTG1	actin, gamma 1 [Source:HGNC Symbol;Acc:144]
Ka01183_455	ENST00000230538	Q16363	9.1472	9.35094	9.45738	9.10852	-0.0338806	LAMA4	laminin, alpha 4 [Source:HGNC Symbol;Acc:6484]
Ka01183_475	ENST00000230538	Q16363	10.7649	11.1421	11.1293	10.7731	0.00227821	LAMA4	laminin, alpha 4 [Source:HGNC Symbol;Acc:6484]
Ka01187_233	ENST00000251453	P62249	9.53138	9.15482	9.37721	9.29921	0.00489051	RPS16	ribosomal protein S16 [Source:HGNC Symbol;Acc:10396]
Ka01187_263	ENST00000251453	P62249	6.97728	6.64386	7.10852	6.94251	-0.214951	RPS16	ribosomal protein S16 [Source:HGNC Symbol;Acc:10396]
Ka01188_934	ENST00000261735	P30040	10.1163	10.6073	10.6165	10.4512	-0.172043	ERP29	endoplasmic reticulum protein 29 [Source:HGNC Symbol;Acc:13799]
Ka01188_974	ENST00000261735	P30040	11.2761	11.7524	11.7185	11.6257	-0.157868	ERP29	endoplasmic reticulum protein 29 [Source:HGNC Symbol;Acc:13799]
Ka01192_755	ENST00000360009	Q86SQ9	9.59619	10.2761	10.7056	10.5411	-0.687207	DHDDS	dehydrodolichyl diphosphate synthase [Source:HGNC Symbol;Acc:20603]
Ka01201_505	ENST00000409850	Q9H3G5	9.59246	9.67066	9.7879	9.63481	-0.0798002	CPVL	carboxypeptidase, vitellogenic-like [Source:HGNC Symbol;Acc:14399]
Ka01201_545	ENST00000409850	Q9H3G5	10.3332	10.2877	10.5018	10.3106	-0.0957911	CPVL	carboxypeptidase, vitellogenic-like [Source:HGNC Symbol;Acc:14399]
Ka01205_1204	ENST00000377182	Q7Z304	6.21529	8.08746	5.8125	5.86542	1.31242	MAMDC2	MAM domain containing 2 [Source:HGNC Symbol;Acc:23673]
Ka01205_1244	ENST00000377182	Q7Z304	7.59991	9.32643	7.17991	7.25739	1.24452	MAMDC2	MAM domain containing 2 [Source:HGNC Symbol;Acc:23673]
Ka01206_612	ENST00000319441	P35558	11.8416	13.2877	11.9766	12.0901	0.5313	PCK1	phosphoenolpyruvate carboxykinase 1 (soluble) [Source:HGNC Symbol;Acc:8724]
Ka01206_832	ENST00000319441	P35558	13.118	14.5142	13.1658	13.2877	0.589314	PCK1	phosphoenolpyruvate carboxykinase 1 (soluble) [Source:HGNC Symbol;Acc:8724]
Ka01207_1067	ENST00000394940	P07602	11.6795	12.043	12.42	12.3526	-0.525024
Ka01207_1107	ENST00000394940	P07602	12.2438	12.3359	12.863	12.7099	-0.496626
Ka01208_801	ENST00000360060	O00469	8.99435	10.2761	9.27146	8.83605	0.581482	PLOD2	procollagen-lysine, 2-oxoglutarate 5-dioxygenase 2 [Source:HGNC Symbol;Acc:9082]
Ka01208_844	ENST00000360060	O00469	9.82018	11.1293	10.0498	9.67066	0.614479	PLOD2	procollagen-lysine, 2-oxoglutarate 5-dioxygenase 2 [Source:HGNC Symbol;Acc:9082]
Ka01209_537	ENST00000377269	P22314	6.67243	6.46107	6.64386	6.49025	-0.000304972	UBA1	ubiquitin-like modifier activating enzyme 1 [Source:HGNC Symbol;Acc:12469]
Ka01209_621	ENST00000377269	P22314	5.58796	5.59096	5.50779	5.45615	0.107491	UBA1	ubiquitin-like modifier activating enzyme 1 [Source:HGNC Symbol;Acc:12469]
Ka01210_488	ENST00000487273	Q13443	5.54226	6.2724	5.62059	5.36457	0.414748	ADAM9	ADAM metallopeptidase domain 9 [Source:HGNC Symbol;Acc:216]
Ka01210_534	ENST00000487273	Q13443	1.5656	3.30305	3.33628	1.91456	-0.1911	ADAM9	ADAM metallopeptidase domain 9 [Source:HGNC Symbol;Acc:216]
Ka01213_466	ENST00000540844	P50990	12.6188	13.2512	12.9531	12.8784	0.0192458	CCT8	chaperonin containing TCP1, subunit 8 (theta) [Source:HGNC Symbol;Acc:1623]
Ka01213_588	ENST00000540844	P50990	11.5314	12.0258	11.8994	11.7773	-0.0596996	CCT8	chaperonin containing TCP1, subunit 8 (theta) [Source:HGNC Symbol;Acc:1623]
Ka01216_827	ENST00000539281	P78417	10.3554	10.9513	10.2167	11.0835	0.00320531	GSTO1	glutathione S-transferase omega 1 [Source:HGNC Symbol;Acc:13312]
Ka01216_867	ENST00000539281	P78417	11.446	11.9908	11.2703	12.043	0.0617699	GSTO1	glutathione S-transferase omega 1 [Source:HGNC Symbol;Acc:13312]
Ka01220_1	ENST00000321253	Q13748	13.4383	13.6439	13.8435	13.92	-0.34069	TUBA3D	tubulin, alpha 3d [Source:HGNC Symbol;Acc:24071]
Ka01220_828	ENST00000321253	Q13748	16.7602	16.6937	16.7987	16.7987	-0.0717219	TUBA3D	tubulin, alpha 3d [Source:HGNC Symbol;Acc:24071]
Ka01222_820	ENST00000394908	Q14254	8.31741	9.13699	8.91886	8.69697	-0.0807135	FLOT2	flotillin 2 [Source:HGNC Symbol;Acc:3758]
Ka01222_860	ENST00000394908	Q14254	7.79442	8.81698	8.69349	8.42206	-0.252076	FLOT2	flotillin 2 [Source:HGNC Symbol;Acc:3758]
Ka01226_131	ENST00000513454	P46926	5.32193	5.65535	6.19771	5.87529	-0.547858	GNPDA1	glucosamine-6-phosphate deaminase 1 [Source:HGNC Symbol;Acc:4417]
Ka01226_141	ENST00000513454	P46926	5.93074	6.40259	6.78136	6.79442	-0.621226	GNPDA1	glucosamine-6-phosphate deaminase 1 [Source:HGNC Symbol;Acc:4417]
Ka01228_1062	ENST00000310358	Q9HCB6	11.0362	12.5411	10.42	10.2046	1.47637	SPON1	spondin 1, extracellular matrix protein [Source:HGNC Symbol;Acc:11252]
Ka01228_1235	ENST00000310358	Q9HCB6	11.0014	12.4767	10.2992	10.0498	1.56455	SPON1	spondin 1, extracellular matrix protein [Source:HGNC Symbol;Acc:11252]
Ka01232_1	ENST00000488500	P68104	7.80735	8.0607	8.13443	7.96	-0.113189	EEF1A1	eukaryotic translation elongation factor 1 alpha 1 [Source:HGNC Symbol;Acc:3189]
Ka01232_543	ENST00000488500	P68104	12.7669	12.8956	12.8297	12.7773	0.0277701	EEF1A1	eukaryotic translation elongation factor 1 alpha 1 [Source:HGNC Symbol;Acc:3189]
Ka01233_655	ENST00000285930	P15121	13.3304	11.8803	12.4067	12.1674	0.318275	AKR1B1	aldo-keto reductase family 1, member B1 (aldose reductase) [Source:HGNC Symbol;Acc:381]
Ka01233_7	ENST00000285930	P15121	1.67356	2.81762	2.79494	3.17313	-0.738442	AKR1B1	aldo-keto reductase family 1, member B1 (aldose reductase) [Source:HGNC Symbol;Acc:381]
Ka01234_635	ENST00000438362	O75534	6.62059	8.24317	7.94837	7.49185	-0.28823	CSDE1	cold shock domain containing E1, RNA-binding [Source:HGNC Symbol;Acc:29905]
Ka01234_675	ENST00000438362	O75534	7.05528	8.57743	8.31288	7.91886	-0.299517	CSDE1	cold shock domain containing E1, RNA-binding [Source:HGNC Symbol;Acc:29905]
Ka01237_1293	ENST00000535291	Q9ULZ9	9.78136	9.98014	11.6073	11.8455	-1.84566	MMP17	matrix metallopeptidase 17 (membrane-inserted) [Source:HGNC Symbol;Acc:7163]
Ka01237_1367	ENST00000535291	Q9ULZ9	9.98014	10.0498	11.6795	11.9658	-1.80764	MMP17	matrix metallopeptidase 17 (membrane-inserted) [Source:HGNC Symbol;Acc:7163]
Ka01238_615	ENST00000265000	Q86SF2	7.7879	8.35755	8.62571	8.20457	-0.342413	GALNT7	UDP-N-acetyl-alpha-D-galactosamine:polypeptide N-acetylgalactosaminyltransferase 7 (GalNAc-T7) [Source:HGNC Symbol;Acc:4129]
Ka01238_702	ENST00000265000	Q86SF2	7.91886	8.36194	8.57743	8.21917	-0.257895	GALNT7	UDP-N-acetyl-alpha-D-galactosamine:polypeptide N-acetylgalactosaminyltransferase 7 (GalNAc-T7) [Source:HGNC Symbol;Acc:4129]
Ka01239_562	ENST00000272252	Q96C23	7.09803	5.62644	5.44956	5.2555	1.0097	GALM	galactose mutarotase (aldose 1-epimerase) [Source:HGNC Symbol;Acc:24063]
Ka01239_622	ENST00000272252	Q96C23	9.81057	8.53916	8.26209	8.17493	0.956355	GALM	galactose mutarotase (aldose 1-epimerase) [Source:HGNC Symbol;Acc:24063]
Ka01246_657	ENST00000319540	Q86SK9	9.92481	9.59246	9.96578	9.62753	-0.0380243	SCD5	stearoyl-CoA desaturase 5 [Source:HGNC Symbol;Acc:21088]
Ka01246_707	ENST00000319540	Q86SK9	10.7566	10.4919	10.6795	10.4094	0.0797692	SCD5	stearoyl-CoA desaturase 5 [Source:HGNC Symbol;Acc:21088]
Ka01252_494	ENST00000253686	P82663	11.4357	11.9366	11.7398	11.6883	-0.0278614	MRPS25	mitochondrial ribosomal protein S25 [Source:HGNC Symbol;Acc:14511]
Ka01252_573	ENST00000253686	P82663	9.29232	10.1033	9.6865	9.56033	0.074388	MRPS25	mitochondrial ribosomal protein S25 [Source:HGNC Symbol;Acc:14511]
Ka01253_562	ENST00000345496	P60604	8.47573	8.67948	8.54689	8.03892	0.2847	UBE2G2	ubiquitin-conjugating enzyme E2G 2 [Source:HGNC Symbol;Acc:12483]
Ka01253_643	ENST00000345496	P60604	8.8392	8.96	8.91289	8.27612	0.305096	UBE2G2	ubiquitin-conjugating enzyme E2G 2 [Source:HGNC Symbol;Acc:12483]
Ka01255_1108	ENST00000469287	P62879	10.6883	10.4615	10.3443	10.0224	0.391533	GNB2	guanine nucleotide binding protein (G protein), beta polypeptide 2 [Source:HGNC Symbol;Acc:4398]
Ka01255_1150	ENST00000469287	P62879	8.64024	8.77149	8.66888	8.3966	0.173122	GNB2	guanine nucleotide binding protein (G protein), beta polypeptide 2 [Source:HGNC Symbol;Acc:4398]
Ka01257_544	ENST00000222567	Q3B726	10.2046	10.4512	10.3106	10.2167	0.0642118	TWISTNB	TWIST neighbor [Source:HGNC Symbol;Acc:18027]
Ka01257_564	ENST00000222567	Q3B726	8.80735	9.09276	8.96867	8.94251	-0.00553462	TWISTNB	TWIST neighbor [Source:HGNC Symbol;Acc:18027]
Ka01258_716	ENST00000370754	Q03001	5.01792	5.31832	5.37156	5.11686	-0.0760919	DST	dystonin [Source:HGNC Symbol;Acc:1090]
Ka01258_780	ENST00000370754	Q03001	6.70044	6.97728	7.17991	6.82018	-0.161184	DST	dystonin [Source:HGNC Symbol;Acc:1090]
Ka01263_134	ENST00000290649	P26442	5.18982	6.10643	5.86295	5.77347	-0.17008	AMFR	autocrine motility factor receptor, E3 ubiquitin protein ligase [Source:HGNC Symbol;Acc:463]
Ka01263_624	ENST00000290649	P26442	7.20945	6.90689	7	6.62205	0.247146	AMFR	autocrine motility factor receptor, E3 ubiquitin protein ligase [Source:HGNC Symbol;Acc:463]
Ka01264_563	ENST00000375731	Q13825	11.3772	11.9586	11.1228	10.8611	0.675924	AUH	AU RNA binding protein/enoyl-CoA hydratase [Source:HGNC Symbol;Acc:890]
Ka01264_634	ENST00000375731	Q13825	8.62936	9.34873	8.43463	8.29462	0.624418	AUH	AU RNA binding protein/enoyl-CoA hydratase [Source:HGNC Symbol;Acc:890]
Ka01268_649	ENST00000256578	Q01433	5.36107	6.03562	5.45943	5.51096	0.213148	AMPD2	adenosine monophosphate deaminase 2 [Source:HGNC Symbol;Acc:469]
Ka01270_584	ENST00000233379	Q96GK7	8.29921	8.71081	8.86728	8.64024	-0.248755	FAHD2A	fumarylacetoacetate hydrolase domain containing 2A [Source:HGNC Symbol;Acc:24252]
Ka01270_685	ENST00000233379	Q96GK7	8.41785	8.87344	8.95128	8.69	-0.174993	FAHD2A	fumarylacetoacetate hydrolase domain containing 2A [Source:HGNC Symbol;Acc:24252]
Ka01272_648	ENST00000371084	P36871	5.97039	6.45286	6.06178	5.46923	0.446121	PGM1	phosphoglucomutase 1 [Source:HGNC Symbol;Acc:8905]
Ka01272_688	ENST00000371084	P36871	4.24793	5.04439	4.82273	4.07039	0.199601	PGM1	phosphoglucomutase 1 [Source:HGNC Symbol;Acc:8905]
Ka01277_573	ENST00000380525	P49589	4.65535	5.2555	5.1416	4.89239	-0.0615674	CARS	cysteinyl-tRNA synthetase [Source:HGNC Symbol;Acc:1493]
Ka01277_644	ENST00000380525	P49589	4.97269	6.04439	6.10852	5.76818	-0.429811	CARS	cysteinyl-tRNA synthetase [Source:HGNC Symbol;Acc:1493]
Ka01278_855	ENST00000455227	P09848	6.76818	9.29002	7.60733	9.76984	-0.659482
Ka01278_917	ENST00000455227	P09848	7.65105	9.82972	8.26679	10.2992	-0.54261
Ka01280_271	ENST00000359681	P61513	12.7628	12.9311	12.8037	12.8218	0.0342013	RPL37A	ribosomal protein L37a [Source:HGNC Symbol;Acc:10348]
Ka01280_281	ENST00000359681	P61513	12.4993	12.5338	12.5043	12.5627	-0.0169389	RPL37A	ribosomal protein L37a [Source:HGNC Symbol;Acc:10348]
Ka01282_636	ENST00000264649	Q93050	5.81762	6.54998	6.58195	6.18587	-0.20011	ATP6V0A1	ATPase, H+ transporting, lysosomal V0 subunit a1 [Source:HGNC Symbol;Acc:865]
Ka01282_680	ENST00000264649	Q93050	6.03342	6.75489	6.71425	6.56224	-0.244089	ATP6V0A1	ATPase, H+ transporting, lysosomal V0 subunit a1 [Source:HGNC Symbol;Acc:865]
Ka01283_534	ENST00000380649	P40939	7.55459	8.05528	7.96	7.75489	-0.0525091	HADHA	hydroxyacyl-CoA dehydrogenase/3-ketoacyl-CoA thiolase/enoyl-CoA hydratase (trifunctional protein), alpha subunit [Source:HGNC Symbol;Acc:4801]
Ka01283_574	ENST00000380649	P40939	8.61839	9.0954	9.02791	8.82018	-0.0671512	HADHA	hydroxyacyl-CoA dehydrogenase/3-ketoacyl-CoA thiolase/enoyl-CoA hydratase (trifunctional protein), alpha subunit [Source:HGNC Symbol;Acc:4801]
Ka01285_783	ENST00000300087	Q9BTE1	10.1421	10.5118	10.3554	10.388	-0.0447543	DCTN5	dynactin 5 (p25) [Source:HGNC Symbol;Acc:24594]
Ka01285_835	ENST00000300087	Q9BTE1	11.6393	12.1357	11.9031	11.9513	-0.0396817	DCTN5	dynactin 5 (p25) [Source:HGNC Symbol;Acc:24594]
Ka01286_708	ENST00000415913	O75874	12.3498	12.1768	12.1611	12.1163	0.124577	IDH1	isocitrate dehydrogenase 1 (NADP+), soluble [Source:HGNC Symbol;Acc:5382]
Ka01286_759	ENST00000415913	O75874	12.0189	11.8611	11.9144	11.8455	0.0600537	IDH1	isocitrate dehydrogenase 1 (NADP+), soluble [Source:HGNC Symbol;Acc:5382]
Ka01287_834	ENST00000319017	O43772	9.35315	10.1033	9.53916	9.31061	0.303332	SLC25A20	solute carrier family 25 (carnitine/acylcarnitine translocase), member 20 [Source:HGNC Symbol;Acc:1421]
Ka01287_903	ENST00000319017	O43772	11.0498	11.769	11.0835	10.9586	0.388414	SLC25A20	solute carrier family 25 (carnitine/acylcarnitine translocase), member 20 [Source:HGNC Symbol;Acc:1421]
Ka01288_484	ENST00000396821	Q92841	11.7013	12.3636	12.1954	12.2497	-0.190092	DDX17	DEAD (Asp-Glu-Ala-Asp) box helicase 17 [Source:HGNC Symbol;Acc:2740]
Ka01288_906	ENST00000396821	Q92841	14.997	15.3443	15.1635	15.2137	-0.0179527	DDX17	DEAD (Asp-Glu-Ala-Asp) box helicase 17 [Source:HGNC Symbol;Acc:2740]
Ka01292_797	ENST00000244137	P12955	5.49825	5.76818	6.64386	6.65821	-1.01782	PEPD	peptidase D [Source:HGNC Symbol;Acc:8840]
Ka01292_863	ENST00000244137	P12955	7.58496	7.7211	8.73471	8.61839	-1.02352	PEPD	peptidase D [Source:HGNC Symbol;Acc:8840]
Ka01300_713	ENST00000297785	P00352	8.87036	8.88874	8.18982	8.17991	0.694687	ALDH1A1	aldehyde dehydrogenase 1 family, member A1 [Source:HGNC Symbol;Acc:402]
Ka01300_753	ENST00000297785	P00352	8.80413	8.97728	8.27612	8.23362	0.635833	ALDH1A1	aldehyde dehydrogenase 1 family, member A1 [Source:HGNC Symbol;Acc:402]
Ka01303_407	ENST00000464255	Q9GZU7	7.26679	7.50779	7.34873	7.10852	0.158664	CTDSP1	CTD (carboxy-terminal domain, RNA polymerase II, polypeptide A) small phosphatase 1 [Source:HGNC Symbol;Acc:21614]
Ka01303_502	ENST00000464255	Q9GZU7	6.24603	6.89482	6.49825	6.2114	0.215597	CTDSP1	CTD (carboxy-terminal domain, RNA polymerase II, polypeptide A) small phosphatase 1 [Source:HGNC Symbol;Acc:21614]
Ka01304_660	ENST00000308394	P42574	7.88264	10.7977	7.12928	7.12928	2.21087	CASP3	caspase 3, apoptosis-related cysteine peptidase [Source:HGNC Symbol;Acc:1504]
Ka01304_703	ENST00000308394	P42574	8.69	11.5411	7.92481	7.90087	2.20271	CASP3	caspase 3, apoptosis-related cysteine peptidase [Source:HGNC Symbol;Acc:1504]
Ka01307_343	ENST00000273986	Q8N5K1	11.2586	11.8994	11.2644	11.1923	0.350594	CISD2	CDGSH iron sulfur domain 2 [Source:HGNC Symbol;Acc:24212]
Ka01307_549	ENST00000273986	Q8N5K1	11.2703	11.7855	11.3332	11.2228	0.249899	CISD2	CDGSH iron sulfur domain 2 [Source:HGNC Symbol;Acc:24212]
Ka01309_677	ENST00000427575	Q9BU89	7.88264	8.41785	8.64746	8.33092	-0.33894	DOHH	deoxyhypusine hydroxylase/monooxygenase [Source:HGNC Symbol;Acc:28662]
Ka01309_738	ENST00000427575	Q9BU89	7.85798	8.53138	8.66534	8.3837	-0.329839	DOHH	deoxyhypusine hydroxylase/monooxygenase [Source:HGNC Symbol;Acc:28662]
Ka01312_485	ENST00000395422	Q9Y6H1	12.6188	12.8553	13.0396	12.8688	-0.217162	CHCHD2	coiled-coil-helix-coiled-coil-helix domain containing 2 [Source:HGNC Symbol;Acc:21645]
Ka01312_626	ENST00000395422	Q9Y6H1	13.8727	14.183	14.3163	14.1277	-0.194132	CHCHD2	coiled-coil-helix-coiled-coil-helix domain containing 2 [Source:HGNC Symbol;Acc:21645]
Ka01315_782	ENST00000452974	P09848	5.08321	4.96347	4.94953	4.93074	0.0832076	LCT	lactase [Source:HGNC Symbol;Acc:6530]
Ka01315_822	ENST00000452974	P09848	4.71149	3.83794	4.6837	4.21723	-0.175745	LCT	lactase [Source:HGNC Symbol;Acc:6530]
Ka01317_283	ENST00000361956	Q9H4F8	6.31832	6.0917	6.74147	6.41447	-0.372962	SMOC1	SPARC related modular calcium binding 1 [Source:HGNC Symbol;Acc:20318]
Ka01317_759	ENST00000361956	Q9H4F8	8.20945	7.73471	8.40514	8.04985	-0.255414	SMOC1	SPARC related modular calcium binding 1 [Source:HGNC Symbol;Acc:20318]
Ka01321_381	ENST00000237937	O76080	13.0276	13.1532	13.6439	13.412	-0.43755	ZFAND5	zinc finger, AN1-type domain 5 [Source:HGNC Symbol;Acc:13008]
Ka01321_424	ENST00000237937	O76080	14.7731	14.8918	15.3127	15.1477	-0.39775	ZFAND5	zinc finger, AN1-type domain 5 [Source:HGNC Symbol;Acc:13008]
Ka01322_290	ENST00000289119	Q8WU67	6.41954	7.12928	7.04439	6.74147	-0.11852	ABHD3	abhydrolase domain containing 3 [Source:HGNC Symbol;Acc:18718]
Ka01322_350	ENST00000289119	Q8WU67	5.97957	7	6.56529	6.31832	0.0479794	ABHD3	abhydrolase domain containing 3 [Source:HGNC Symbol;Acc:18718]
Ka01323_733	ENST00000356663	Q4ZIN3	9.85175	10.4512	10.2527	10.0768	-0.0132604	C19orf6	chromosome 19 open reading frame 6 [Source:HGNC Symbol;Acc:17039]
Ka01323_881	ENST00000356663	Q4ZIN3	7.29462	7.87652	7.85798	7.65821	-0.172527	C19orf6	chromosome 19 open reading frame 6 [Source:HGNC Symbol;Acc:17039]
Ka01327_798	ENST00000293636	Q9UNI1	2.96901	2.09761	2.60644	2.57046	-0.055141	CELA1	chymotrypsin-like elastase family, member 1 [Source:HGNC Symbol;Acc:3308]
Ka01328_665	ENST00000260379	P05386	12.3359	12.2819	11.9908	11.9944	0.316356	RPLP1	ribosomal protein, large, P1 [Source:HGNC Symbol;Acc:10372]
Ka01328_685	ENST00000260379	P05386	11.5459	11.6528	11.2703	11.2408	0.343844	RPLP1	ribosomal protein, large, P1 [Source:HGNC Symbol;Acc:10372]
Ka01334_293	ENST00000484769	O14561	11.7013	12.1033	11.6662	11.7056	0.216369	NDUFAB1	NADH dehydrogenase (ubiquinone) 1, alpha/beta subcomplex, 1, 8kDa [Source:HGNC Symbol;Acc:7694]
Ka01334_344	ENST00000484769	O14561	11.2761	11.8376	11.4564	11.5118	0.0728226	NDUFAB1	NADH dehydrogenase (ubiquinone) 1, alpha/beta subcomplex, 1, 8kDa [Source:HGNC Symbol;Acc:7694]
Ka01336_1022	ENST00000304800	Q9BTX3	8.22882	8.67243	9.07682	8.82972	-0.502647	TMEM208	transmembrane protein 208 [Source:HGNC Symbol;Acc:25015]
Ka01336_1064	ENST00000304800	Q9BTX3	6.63372	7.03342	7.54689	7.2384	-0.559077	TMEM208	transmembrane protein 208 [Source:HGNC Symbol;Acc:25015]
Ka01338_689	ENST00000519681	O75914	7.08746	8.33092	8.03342	7.66534	-0.14019	PAK3	p21 protein (Cdc42/Rac)-activated kinase 3 [Source:HGNC Symbol;Acc:8592]
Ka01338_729	ENST00000519681	O75914	7.86419	9.11894	8.77149	8.39232	-0.0903398	PAK3	p21 protein (Cdc42/Rac)-activated kinase 3 [Source:HGNC Symbol;Acc:8592]
Ka01339_439	ENST00000369911	Q9H3Z4	5.51096	6.5157	6.45779	5.73335	-0.0822419	DNAJC5	DnaJ (Hsp40) homolog, subfamily C, member 5 [Source:HGNC Symbol;Acc:16235]
Ka01339_601	ENST00000369911	Q9H3Z4	7.27612	8.0607	7.78136	7.30378	0.12584	DNAJC5	DnaJ (Hsp40) homolog, subfamily C, member 5 [Source:HGNC Symbol;Acc:16235]
Ka01340_411	ENST00000261813	O60925	8.5812	8.92184	9.25503	9.17493	-0.463456	PFDN1	prefoldin subunit 1 [Source:HGNC Symbol;Acc:8866]
Ka01340_641	ENST00000261813	O60925	9.72281	9.93074	10.3663	10.2167	-0.464762	PFDN1	prefoldin subunit 1 [Source:HGNC Symbol;Acc:8866]
Ka01341_904	ENST00000373166	O43617	8.77808	9.16993	9.16239	9.11634	-0.165367	TRAPPC3	trafficking protein particle complex 3 [Source:HGNC Symbol;Acc:19942]
Ka01341_944	ENST00000373166	O43617	10.0768	10.4305	10.4409	10.4409	-0.187235	TRAPPC3	trafficking protein particle complex 3 [Source:HGNC Symbol;Acc:19942]
Ka01343_869	ENST00000381809	Q9UIJ7	8.35315	8.40088	9.24317	8.9542	-0.721672	AK3	adenylate kinase 3 [Source:HGNC Symbol;Acc:17376]
Ka01343_909	ENST00000381809	Q9UIJ7	8.38802	8.50383	9.16491	8.9571	-0.615083	AK3	adenylate kinase 3 [Source:HGNC Symbol;Acc:17376]
Ka01345_1071	ENST00000284320	O94826	7.94837	8.90989	9.32418	8.90388	-0.684901	TOMM70A	translocase of outer mitochondrial membrane 70 homolog A (S. cerevisiae) [Source:HGNC Symbol;Acc:11985]
Ka01345_1111	ENST00000284320	O94826	8.97728	9.81538	10.2408	9.96578	-0.706956	TOMM70A	translocase of outer mitochondrial membrane 70 homolog A (S. cerevisiae) [Source:HGNC Symbol;Acc:11985]
Ka01347_608	ENST00000535178	P20073	4.15381	4.99095	4.82782	4.01792	0.14951	ANXA7	annexin A7 [Source:HGNC Symbol;Acc:545]
Ka01347_659	ENST00000535178	P20073	4.29278	5.73606	5.27798	4.76553	-0.00733706	ANXA7	annexin A7 [Source:HGNC Symbol;Acc:545]
Ka01348_1193	ENST00000369221	P16233	7.45943	6.71425	7.94251	8.07682	-0.922826	PNLIP	pancreatic lipase [Source:HGNC Symbol;Acc:9155]
Ka01348_1233	ENST00000369221	P16233	7.99435	7.30378	8.52356	8.70044	-0.962934	PNLIP	pancreatic lipase [Source:HGNC Symbol;Acc:9155]
Ka01349_1035	ENST00000220822	Q8TB36	10.2992	11.2288	10.7649	10.9218	-0.0793429	GDAP1	ganglioside induced differentiation associated protein 1 [Source:HGNC Symbol;Acc:15968]
Ka01349_993	ENST00000220822	Q8TB36	9.33316	10.2167	10.0084	10.0224	-0.240448	GDAP1	ganglioside induced differentiation associated protein 1 [Source:HGNC Symbol;Acc:15968]
Ka01354_1	ENST00000305904	Q8TF09	3.63227	4.62644	3.79701	2.98003	0.740835	DYNLRB2	dynein, light chain, roadblock-type 2 [Source:HGNC Symbol;Acc:15467]
Ka01354_21	ENST00000305904	Q8TF09	4.2854	5.07895	4.3505	4.32193	0.345964	DYNLRB2	dynein, light chain, roadblock-type 2 [Source:HGNC Symbol;Acc:15467]
Ka01355_800	ENST00000534624	P11142	15.4925	15.6964	15.6964	15.6964	-0.101973	HSPA8	heat shock 70kDa protein 8 [Source:HGNC Symbol;Acc:5241]
Ka01355_929	ENST00000534624	P11142	15.4219	15.5597	15.4608	15.5265	-0.00283508	HSPA8	heat shock 70kDa protein 8 [Source:HGNC Symbol;Acc:5241]
Ka01359_15	ENST00000493678	Q99497	2.66448	4	3.23419	3.83794	-0.203828	PARK7	parkinson protein 7 [Source:HGNC Symbol;Acc:16369]
Ka01359_725	ENST00000493678	Q99497	14.8386	15.0575	14.9792	14.887	0.0149102	PARK7	parkinson protein 7 [Source:HGNC Symbol;Acc:16369]
Ka01360_1	ENST00000425778	Q16629	5.89724	6.40259	5.90929	5.74147	0.324533	SRSF7	serine/arginine-rich splicing factor 7 [Source:HGNC Symbol;Acc:10789]
Ka01360_600	ENST00000425778	Q16629	10.7649	11.2992	10.9069	10.8611	0.148051	SRSF7	serine/arginine-rich splicing factor 7 [Source:HGNC Symbol;Acc:10789]
Ka01361_651	ENST00000269202	Q16820	10.8218	10.8455	11.0014	10.944	-0.139062	MEP1B	meprin A, beta [Source:HGNC Symbol;Acc:7020]
Ka01361_701	ENST00000269202	Q16820	11.1984	11.3163	11.3608	11.3332	-0.0896379	MEP1B	meprin A, beta [Source:HGNC Symbol;Acc:7020]
Ka01363_326	ENST00000359621	P08217	2.40871	3.58496	3.20633	2.9782	-0.095426	CELA2A	chymotrypsin-like elastase family, member 2A [Source:HGNC Symbol;Acc:24609]
Ka01365_1319	ENST00000265162	Q07075	6.36457	3.73335	1.65076	1.36737	3.5399	ENPEP	glutamyl aminopeptidase (aminopeptidase A) [Source:HGNC Symbol;Acc:3355]
Ka01366_758	ENST00000392369	P62826	14.2512	14.863	14.7731	14.6883	-0.173589	RAN	RAN, member RAS oncogene family [Source:HGNC Symbol;Acc:9846]
Ka01366_798	ENST00000392369	P62826	13.2393	13.8435	13.7313	13.6551	-0.151787	RAN	RAN, member RAS oncogene family [Source:HGNC Symbol;Acc:9846]
Ka01369_708	ENST00000532609	Q13489	9.6865	10.0901	11.4094	11.1611	-1.39695	BIRC3	baculoviral IAP repeat containing 3 [Source:HGNC Symbol;Acc:591]
Ka01369_865	ENST00000532609	Q13489	8.69349	9.01959	10.1033	9.80574	-1.09798	BIRC3	baculoviral IAP repeat containing 3 [Source:HGNC Symbol;Acc:591]
Ka01372_938	ENST00000216259	Q92871	8.18982	8.633	8.92184	8.66534	-0.382179	PMM1	phosphomannomutase 1 [Source:HGNC Symbol;Acc:9114]
Ka01372_998	ENST00000216259	Q92871	8.5157	8.86728	9.24317	9.03892	-0.449557	PMM1	phosphomannomutase 1 [Source:HGNC Symbol;Acc:9114]
Ka01373_322	ENST00000369146	Q7L0J3	3.12267	4.39232	2.99639	2.67356	0.922522	SV2A	synaptic vesicle glycoprotein 2A [Source:HGNC Symbol;Acc:20566]
Ka01375_691	ENST00000250124	O75352	11.8138	12.1196	11.8258	11.8178	0.144917	MPDU1	mannose-P-dolichol utilization defect 1 [Source:HGNC Symbol;Acc:7207]
Ka01375_751	ENST00000250124	O75352	12.6551	12.9218	12.664	12.5817	0.165625	MPDU1	mannose-P-dolichol utilization defect 1 [Source:HGNC Symbol;Acc:7207]
Ka01376_1426	ENST00000253413	P36543	14.0785	14.4252	14.4704	14.3512	-0.15896	ATP6V1E1	ATPase, H+ transporting, lysosomal 31kDa, V1 subunit E1 [Source:HGNC Symbol;Acc:857]
Ka01376_1478	ENST00000253413	P36543	14.6039	14.9153	14.887	14.7731	-0.070496	ATP6V1E1	ATPase, H+ transporting, lysosomal 31kDa, V1 subunit E1 [Source:HGNC Symbol;Acc:857]
Ka01378_64	ENST00000509756	Q8TDQ7	1.45943	1.33914	0.748461	2.33056	-0.140225	GNPDA2	glucosamine-6-phosphate deaminase 2 [Source:HGNC Symbol;Acc:21526]
Ka01380_727	ENST00000229328	Q9Y478	11.8017	12.0634	12.1923	12.1163	-0.221767	PRKAB1	protein kinase, AMP-activated, beta 1 non-catalytic subunit [Source:HGNC Symbol;Acc:9378]
Ka01380_773	ENST00000229328	Q9Y478	11.2527	11.5314	11.6303	11.5746	-0.210407	PRKAB1	protein kinase, AMP-activated, beta 1 non-catalytic subunit [Source:HGNC Symbol;Acc:9378]
Ka01381_603	ENST00000264162	P09848	7.48382	8.09803	7.69349	7.53916	0.174601	LCT	lactase [Source:HGNC Symbol;Acc:6530]
Ka01383_1066	ENST00000543351	P45880	15.3304	15.4831	15.0868	15.0145	0.356037	VDAC2	voltage-dependent anion channel 2 [Source:HGNC Symbol;Acc:12672]
Ka01383_1106	ENST00000543351	P45880	14.392	14.4831	14.0785	14.0014	0.397608	VDAC2	voltage-dependent anion channel 2 [Source:HGNC Symbol;Acc:12672]
Ka01386_448	ENST00000264162	P09848	5.38198	4.99548	5.37156	5.21723	-0.105665	LCT	lactase [Source:HGNC Symbol;Acc:6530]
Ka01386_701	ENST00000264162	P09848	6.96578	6.27426	6.82018	6.62498	-0.102556	LCT	lactase [Source:HGNC Symbol;Acc:6530]
Ka01388_644	ENST00000381095	Q8N0W4	4.16189	4.41954	3.8679	4.12928	0.292124	NLGN4X	neuroligin 4, X-linked [Source:HGNC Symbol;Acc:14287]
Ka01389_686	ENST00000318080	P43155	5.42291	6.2384	5.85549	5.33628	0.234768	CRAT	carnitine O-acetyltransferase [Source:HGNC Symbol;Acc:2342]
Ka01389_728	ENST00000318080	P43155	2.70266	4.7761	4.30743	3.08066	0.0453377	CRAT	carnitine O-acetyltransferase [Source:HGNC Symbol;Acc:2342]
Ka01390_232	ENST00000367569	Q9BWJ5	11.3049	12.3961	11.8765	11.8218	0.00135015	SF3B5	splicing factor 3b, subunit 5, 10kDa [Source:HGNC Symbol;Acc:21083]
Ka01392_894	ENST00000244137	P12955	5.93074	6.15785	6.2854	6.27612	-0.236469	PEPD	peptidase D [Source:HGNC Symbol;Acc:8840]
Ka01395_391	ENST00000382564	Q96DA6	10.6073	10.8765	10.8611	10.8611	-0.119163	DNAJC19	DnaJ (Hsp40) homolog, subfamily C, member 19 [Source:HGNC Symbol;Acc:30528]
Ka01395_431	ENST00000382564	Q96DA6	10.7228	10.973	10.9801	10.8842	-0.0842614	DNAJC19	DnaJ (Hsp40) homolog, subfamily C, member 19 [Source:HGNC Symbol;Acc:30528]
Ka01397_21	ENST00000537670	Q6UWM7	6.22497	8.49985	6.90689	9.08481	-0.633443	LCTL	lactase-like [Source:HGNC Symbol;Acc:15583]
Ka01397_639	ENST00000537670	Q6UWM7	9.98014	12.0498	10.4818	12.464	-0.457923	LCTL	lactase-like [Source:HGNC Symbol;Acc:15583]
Ka01400_708	ENST00000374076	Q9H0R3	9.90238	10.2644	10.2877	10.2408	-0.180843	TMEM222	transmembrane protein 222 [Source:HGNC Symbol;Acc:25363]
Ka01400_844	ENST00000374076	Q9H0R3	3.1127	2.96717	4.52356	4.41954	-1.43162	TMEM222	transmembrane protein 222 [Source:HGNC Symbol;Acc:25363]
Ka01401_829	ENST00000369230	Q17RR3	1.9782	2.1635	2.07724	2.48027	-0.207907	PNLIPRP3	pancreatic lipase-related protein 3 [Source:HGNC Symbol;Acc:23492]
Ka01405_1045	ENST00000541078	P52565	12.3498	12.3106	12.4589	12.1737	0.0139253	ARHGDIA	Rho GDP dissociation inhibitor (GDI) alpha [Source:HGNC Symbol;Acc:678]
Ka01405_966	ENST00000541078	P52565	10.5216	10.6348	10.7398	10.4512	-0.0172901	ARHGDIA	Rho GDP dissociation inhibitor (GDI) alpha [Source:HGNC Symbol;Acc:678]
Ka01406_1214	ENST00000507001	P61009	1.64155	2.96901	2.27798	1.79909	0.266743	SPCS3	signal peptidase complex subunit 3 homolog (S. cerevisiae) [Source:HGNC Symbol;Acc:26212]
Ka01417_665	ENST00000370192	Q12882	12.1799	12.0119	10.9801	11.0362	1.08776	DPYD	dihydropyrimidine dehydrogenase [Source:HGNC Symbol;Acc:3012]
Ka01417_705	ENST00000370192	Q12882	12.0258	11.8258	10.8918	10.7056	1.12708	DPYD	dihydropyrimidine dehydrogenase [Source:HGNC Symbol;Acc:3012]
Ka01422_1309	ENST00000300060	P15144	5.17393	6.03342	3.98185	3.54844	1.83853	ANPEP	alanyl (membrane) aminopeptidase [Source:HGNC Symbol;Acc:500]
Ka01422_1467	ENST00000300060	P15144	6.12102	6.41616	4.76553	4.08746	1.84209	ANPEP	alanyl (membrane) aminopeptidase [Source:HGNC Symbol;Acc:500]
Ka01423_525	ENST00000537636	P10515	8.67948	9.33762	9.53528	9.24793	-0.38305	DLAT	dihydrolipoamide S-acetyltransferase [Source:HGNC Symbol;Acc:2896]
Ka01423_565	ENST00000537636	P10515	7.65821	8.10329	8.5812	8.31288	-0.566292	DLAT	dihydrolipoamide S-acetyltransferase [Source:HGNC Symbol;Acc:2896]
Ka01425_505	ENST00000370508	P17174	7.30378	7.91886	8.01681	7.72792	-0.261042	GOT1	glutamic-oxaloacetic transaminase 1, soluble (aspartate aminotransferase 1) [Source:HGNC Symbol;Acc:4432]
Ka01425_885	ENST00000370508	P17174	8.93369	9.41363	9.41785	9.02237	-0.0464509	GOT1	glutamic-oxaloacetic transaminase 1, soluble (aspartate aminotransferase 1) [Source:HGNC Symbol;Acc:4432]
Ka01426_386	ENST00000374376	Q86XD8	5.80219	6.78136	6.84549	6.6865	-0.474219
Ka01426_407	ENST00000374376	Q86XD8	5.77873	6.6865	6.63952	6.29829	-0.236289
Ka01428_620	ENST00000261643	Q12887	10.1548	10.6439	10.6528	10.4717	-0.162923	COX10	COX10 homolog, cytochrome c oxidase assembly protein, heme A: farnesyltransferase (yeast) [Source:HGNC Symbol;Acc:2260]
Ka01428_730	ENST00000261643	Q12887	9.92481	10.4409	10.4512	10.2877	-0.186621	COX10	COX10 homolog, cytochrome c oxidase assembly protein, heme A: farnesyltransferase (yeast) [Source:HGNC Symbol;Acc:2260]
Ka01429_267	ENST00000398585	O15393	3.14078	2.95047	2.61589	2.5435	0.465932	TMPRSS2	transmembrane protease, serine 2 [Source:HGNC Symbol;Acc:11876]
Ka01429_307	ENST00000398585	O15393	2.41684	2.18903	2.65535	2.39232	-0.220898	TMPRSS2	transmembrane protease, serine 2 [Source:HGNC Symbol;Acc:11876]
Ka01430_789	ENST00000380399	P57727	6.03782	4.82782	5.86542	5.47897	-0.239378	TMPRSS3	transmembrane protease, serine 3 [Source:HGNC Symbol;Acc:11877]
Ka01430_831	ENST00000380399	P57727	4.66676	4.12102	5.08321	4.84298	-0.56921	TMPRSS3	transmembrane protease, serine 3 [Source:HGNC Symbol;Acc:11877]
Ka01434_644	ENST00000373371	Q9NY64	7.36632	7.69349	7.2384	6.52356	0.648921	SLC2A8	solute carrier family 2 (facilitated glucose transporter), member 8 [Source:HGNC Symbol;Acc:13812]
Ka01434_748	ENST00000373371	Q9NY64	7.6865	7.97154	7.20945	6.6279	0.910346	SLC2A8	solute carrier family 2 (facilitated glucose transporter), member 8 [Source:HGNC Symbol;Acc:13812]
Ka01436_677	ENST00000359621	P08217	3.12267	4.08746	4.12928	3.73335	-0.326251	CELA2A	chymotrypsin-like elastase family, member 2A [Source:HGNC Symbol;Acc:24609]
Ka01436_754	ENST00000359621	P08217	3.47249	3.99095	3.44626	2.72247	0.64736	CELA2A	chymotrypsin-like elastase family, member 2A [Source:HGNC Symbol;Acc:24609]
Ka01437_665	ENST00000370509	O75629	13.3987	11.4969	12.4969	12.1421	0.128318	CREG1	cellular repressor of E1A-stimulated genes 1 [Source:HGNC Symbol;Acc:2351]
Ka01437_721	ENST00000370509	O75629	13.8138	11.7814	12.8376	12.5699	0.0938287	CREG1	cellular repressor of E1A-stimulated genes 1 [Source:HGNC Symbol;Acc:2351]
Ka01438_4	ENST00000508921	Q01130	2.51096	3.99095	3.32193	2.86394	0.158025	SRSF2	serine/arginine-rich splicing factor 2 [Source:HGNC Symbol;Acc:10783]
Ka01438_707	ENST00000508921	Q01130	11.2228	11.6883	11.7013	11.5216	-0.155931	SRSF2	serine/arginine-rich splicing factor 2 [Source:HGNC Symbol;Acc:10783]
Ka01443_1307	ENST00000332578	Q7Z410	13.0447	13.0172	12.8591	12.6795	0.261633	TMPRSS9	transmembrane protease, serine 9 [Source:HGNC Symbol;Acc:30079]
Ka01443_389	ENST00000332578	Q7Z410	3.81762	3.48543	4.09592	3.41954	-0.106207	TMPRSS9	transmembrane protease, serine 9 [Source:HGNC Symbol;Acc:30079]
Ka01447_1	ENST00000331925	P63261	5.1334	4.73877	4.78136	4.92125	0.0847807	ACTG1	actin, gamma 1 [Source:HGNC Symbol;Acc:144]
Ka01447_762	ENST00000331925	P63261	13.7099	14.1752	13.9385	13.8823	0.0322226	ACTG1	actin, gamma 1 [Source:HGNC Symbol;Acc:144]
Ka01449_710	ENST00000539592	Q9Y5X1	9.18239	8.97441	10.1548	9.88722	-0.942615	SNX9	sorting nexin 9 [Source:HGNC Symbol;Acc:14973]
Ka01449_750	ENST00000539592	Q9Y5X1	6.83289	6.83289	8.14466	7.79442	-1.13665	SNX9	sorting nexin 9 [Source:HGNC Symbol;Acc:14973]
Ka01451_316	ENST00000251453	P62249	12.2703	12.6096	12.4331	12.4666	-0.00985715	RPS16	ribosomal protein S16 [Source:HGNC Symbol;Acc:10396]
Ka01451_326	ENST00000251453	P62249	12.6096	12.9163	12.6817	12.697	0.073624	RPS16	ribosomal protein S16 [Source:HGNC Symbol;Acc:10396]
Ka01452_732	ENST00000370175	Q8N1B3	11.7936	12.3049	12.3526	12.3799	-0.316995	FAM58A	family with sequence similarity 58, member A [Source:HGNC Symbol;Acc:28434]
Ka01452_772	ENST00000370175	Q8N1B3	12.2992	12.7207	12.7249	12.6817	-0.193369	FAM58A	family with sequence similarity 58, member A [Source:HGNC Symbol;Acc:28434]
Ka01454_479	ENST00000283916	O60235	2.98185	3.06695	3.06867	3.64386	-0.331862	TMPRSS11D	transmembrane protease, serine 11D [Source:HGNC Symbol;Acc:24059]
Ka01454_544	ENST00000283916	O60235	3.37851	4.18587	4.54226	4.93074	-0.954309	TMPRSS11D	transmembrane protease, serine 11D [Source:HGNC Symbol;Acc:24059]
Ka01455_502	ENST00000382518	P21926	9.0607	10.1421	7.26679	7.70736	2.11433	CD9	CD9 molecule [Source:HGNC Symbol;Acc:1709]
Ka01455_718	ENST00000382518	P21926	10.3219	11.5118	8.59991	8.9571	2.13833	CD9	CD9 molecule [Source:HGNC Symbol;Acc:1709]
Ka01457_1057	ENST00000404190	Q5VXJ0	10.5699	11.2935	11.446	11.4252	-0.503969	LIPK	lipase, family member K [Source:HGNC Symbol;Acc:23444]
Ka01457_1117	ENST00000404190	Q5VXJ0	9.96	10.6707	10.3332	10.4919	-0.0971751	LIPK	lipase, family member K [Source:HGNC Symbol;Acc:23444]
Ka01458_574	ENST00000458587	P51572	7.97728	8.40514	8.67948	8.36194	-0.329501	BCAP31	B-cell receptor-associated protein 31 [Source:HGNC Symbol;Acc:16695]
Ka01458_752	ENST00000458587	P51572	9.52552	9.83763	10.0768	9.84235	-0.278009	BCAP31	B-cell receptor-associated protein 31 [Source:HGNC Symbol;Acc:16695]
Ka01460_714	ENST00000331789	P60709	14.8965	15.3373	15.0405	15.0575	0.0679598	ACTB	actin, beta [Source:HGNC Symbol;Acc:132]
Ka01460_742	ENST00000331789	P60709	15.4285	15.7987	15.4987	15.4925	0.117981	ACTB	actin, beta [Source:HGNC Symbol;Acc:132]
Ka01461_305	ENST00000530913	P46776	10.3987	10.3332	10.2408	10.1799	0.155599	RPL27A	ribosomal protein L27a [Source:HGNC Symbol;Acc:10329]
Ka01461_339	ENST00000530913	P46776	9.33539	9.18982	9.17243	9.11374	0.119523	RPL27A	ribosomal protein L27a [Source:HGNC Symbol;Acc:10329]
Ka01462_759	ENST00000433655	P07339	11.7482	11.6662	11.7773	11.8178	-0.0903108	CTSD	cathepsin D [Source:HGNC Symbol;Acc:2529]
Ka01462_800	ENST00000433655	P07339	10.5314	10.8688	11.0293	11.0566	-0.34286	CTSD	cathepsin D [Source:HGNC Symbol;Acc:2529]
Ka01466_1015	ENST00000278742	Q9Y5Y6	7.90689	8.00562	8.10852	8.21432	-0.205164	ST14	suppression of tumorigenicity 14 (colon carcinoma) [Source:HGNC Symbol;Acc:11344]
Ka01466_777	ENST00000278742	Q9Y5Y6	8.03342	7.82018	11.3276	11.6883	-3.5811	ST14	suppression of tumorigenicity 14 (colon carcinoma) [Source:HGNC Symbol;Acc:11344]
Ka01469_343	ENST00000535655	O95260	8.59246	9.14211	9.11114	8.79766	-0.0871166	ATE1	arginyltransferase 1 [Source:HGNC Symbol;Acc:782]
Ka01469_405	ENST00000535655	O95260	8.82972	9.49586	9.36413	9.11634	-0.0774504	ATE1	arginyltransferase 1 [Source:HGNC Symbol;Acc:782]
Ka01472_183	ENST00000290299	P48047	12.2703	12.6618	12.1325	12.1098	0.344872	ATP5O	ATP synthase, H+ transporting, mitochondrial F1 complex, O subunit [Source:HGNC Symbol;Acc:850]
Ka01472_219	ENST00000290299	P48047	12.4278	12.7834	12.2703	12.2819	0.329509	ATP5O	ATP synthase, H+ transporting, mitochondrial F1 complex, O subunit [Source:HGNC Symbol;Acc:850]
Ka01474_1180	ENST00000533444	P08574	14.2061	14.5387	14.3092	14.3021	0.0667564	CYC1	cytochrome c-1 [Source:HGNC Symbol;Acc:2579]
Ka01474_1220	ENST00000533444	P08574	14.3581	14.6096	14.3987	14.3021	0.133465	CYC1	cytochrome c-1 [Source:HGNC Symbol;Acc:2579]
Ka01481_605	ENST00000538124	P21675	7.20945	7.87036	8.07146	7.8392	-0.415424
Ka01481_657	ENST00000538124	P21675	7.03342	7.66534	7.74819	7.46761	-0.25852
Ka01485_1012	ENST00000409134	P49419	7.74819	8.64386	6.91886	6.30195	1.58562	ALDH7A1	aldehyde dehydrogenase 7 family, member A1 [Source:HGNC Symbol;Acc:877]
Ka01485_972	ENST00000409134	P49419	8.19476	9.15482	7.31288	6.78136	1.62767	ALDH7A1	aldehyde dehydrogenase 7 family, member A1 [Source:HGNC Symbol;Acc:877]
Ka01489_800	ENST00000379341	Q13162	10.7482	10.9293	11.0835	10.944	-0.175004	PRDX4	peroxiredoxin 4 [Source:HGNC Symbol;Acc:17169]
Ka01489_967	ENST00000379341	Q13162	10.5411	10.8842	10.9293	10.7895	-0.146762	PRDX4	peroxiredoxin 4 [Source:HGNC Symbol;Acc:17169]
Ka01501_425	ENST00000269228	O15118	5.01346	5.91648	5.47249	5.41954	0.0189561	NPC1	Niemann-Pick disease, type C1 [Source:HGNC Symbol;Acc:7897]
Ka01501_570	ENST00000269228	O15118	4.35755	5.95187	5.27798	5.15381	-0.0611853	NPC1	Niemann-Pick disease, type C1 [Source:HGNC Symbol;Acc:7897]
Ka01503_683	ENST00000331925	P63261	14.5018	15.1074	14.8823	14.8188	-0.0459125	ACTG1	actin, gamma 1 [Source:HGNC Symbol;Acc:144]
Ka01504_296	ENST00000340124	Q8TD30	4.97269	5.87283	5.76818	5.70044	-0.311551	GPT2	glutamic pyruvate transaminase (alanine aminotransferase) 2 [Source:HGNC Symbol;Acc:18062]
Ka01504_395	ENST00000340124	Q8TD30	3.99095	5.90448	5.45943	5.53916	-0.551576	GPT2	glutamic pyruvate transaminase (alanine aminotransferase) 2 [Source:HGNC Symbol;Acc:18062]
Ka01505_382	ENST00000325222	Q13616	5	4.853	5.45615	5.22882	-0.415985	CUL1	cullin 1 [Source:HGNC Symbol;Acc:2551]
Ka01505_459	ENST00000325222	Q13616	5.49825	5.30012	5.72247	5.62936	-0.276724	CUL1	cullin 1 [Source:HGNC Symbol;Acc:2551]
Ka01508_579	ENST00000379152	Q92536	5.34341	7.53138	4	4.12928	2.37275	SLC7A6	solute carrier family 7 (amino acid transporter light chain, y+L system), member 6 [Source:HGNC Symbol;Acc:11064]
Ka01508_631	ENST00000379152	Q92536	5.75221	7.56224	4.71699	4.51728	2.04009	SLC7A6	solute carrier family 7 (amino acid transporter light chain, y+L system), member 6 [Source:HGNC Symbol;Acc:11064]
Ka01511_605	ENST00000330062	P48735	6.14364	7.54689	6.59991	6.08958	0.500519	IDH2	isocitrate dehydrogenase 2 (NADP+), mitochondrial [Source:HGNC Symbol;Acc:5383]
Ka01511_645	ENST00000330062	P48735	5.78398	7.03342	6.01123	5.54844	0.62887	IDH2	isocitrate dehydrogenase 2 (NADP+), mitochondrial [Source:HGNC Symbol;Acc:5383]
Ka01513_605	ENST00000506179	O60701	2.33342	2.86592	3.18428	3.03034	-0.507637	UGDH	UDP-glucose 6-dehydrogenase [Source:HGNC Symbol;Acc:12525]
Ka01513_680	ENST00000506179	O60701	3.94486	3.71149	3.27501	3.09085	0.645246	UGDH	UDP-glucose 6-dehydrogenase [Source:HGNC Symbol;Acc:12525]
Ka01515_1008	ENST00000264649	Q93050	2.26003	3.90689	3.39232	2.20789	0.283353	ATP6V0A1	ATPase, H+ transporting, lysosomal V0 subunit a1 [Source:HGNC Symbol;Acc:865]
Ka01515_943	ENST00000264649	Q93050	3.0268	3.99095	2.85798	2.33628	0.911745	ATP6V0A1	ATPase, H+ transporting, lysosomal V0 subunit a1 [Source:HGNC Symbol;Acc:865]
Ka01517_1121	ENST00000313511	P49411	5.89966	6.45615	6.24031	6.34518	-0.114845	TUFM	Tu translation elongation factor, mitochondrial [Source:HGNC Symbol;Acc:12420]
Ka01517_1161	ENST00000313511	P49411	3.60881	4.60881	4.21723	3.39232	0.304035	TUFM	Tu translation elongation factor, mitochondrial [Source:HGNC Symbol;Acc:12420]
Ka01519_664	ENST00000261574	O00410	7.52356	8.11894	8.54303	8.2854	-0.592966	IPO5	importin 5 [Source:HGNC Symbol;Acc:6402]
Ka01519_704	ENST00000261574	O00410	6.57137	7.17991	7.70044	7.49985	-0.724502	IPO5	importin 5 [Source:HGNC Symbol;Acc:6402]
Ka01521_473	ENST00000261776	Q08AM6	5.07468	5.77083	5.22882	5.22882	0.193934	VAC14	Vac14 homolog (S. cerevisiae) [Source:HGNC Symbol;Acc:25507]
Ka01521_610	ENST00000261776	Q08AM6	5.42291	6.64386	6.39575	6.30012	-0.314555	VAC14	Vac14 homolog (S. cerevisiae) [Source:HGNC Symbol;Acc:25507]
Ka01524_425	ENST00000471232	Q9NR09	6.45286	6.72792	7.69349	7.24793	-0.880318	BIRC6	baculoviral IAP repeat containing 6 [Source:HGNC Symbol;Acc:13516]
Ka01524_496	ENST00000471232	Q9NR09	8.43045	8.61471	9.39232	9.13443	-0.740791	BIRC6	baculoviral IAP repeat containing 6 [Source:HGNC Symbol;Acc:13516]
Ka01526_572	ENST00000545111	Q7L1I2	2.0321	4.848	1.69599	2.31325	1.43543	SV2B	synaptic vesicle glycoprotein 2B [Source:HGNC Symbol;Acc:16874]
Ka01526_582	ENST00000545111	Q7L1I2	6.01569	5.1127	2.79077	3.03562	2.651	SV2B	synaptic vesicle glycoprotein 2B [Source:HGNC Symbol;Acc:16874]
Ka01527_568	ENST00000453466	O75439	5.52042	5.83542	5.63227	5.8802	-0.0783114	PMPCB	peptidase (mitochondrial processing) beta [Source:HGNC Symbol;Acc:9119]
Ka01527_714	ENST00000453466	O75439	6.42291	6.59842	6.50938	6.53138	-0.00971505	PMPCB	peptidase (mitochondrial processing) beta [Source:HGNC Symbol;Acc:9119]
Ka01532_673	ENST00000512422	Q13423	7.39232	8.0607	7.67243	7.33092	0.224836	NNT	nicotinamide nucleotide transhydrogenase [Source:HGNC Symbol;Acc:7863]
Ka01533_1031	ENST00000389044	Q14669	6.12516	6.03342	6.22689	6.17592	-0.12212	TRIP12	thyroid hormone receptor interactor 12 [Source:HGNC Symbol;Acc:12306]
Ka01533_991	ENST00000389044	Q14669	6.19574	6.27798	6.26491	6.32553	-0.058358	TRIP12	thyroid hormone receptor interactor 12 [Source:HGNC Symbol;Acc:12306]
Ka01534_400	ENST00000512996	Q13423	2.51096	3.62059	2.9241	1.97453	0.61646	NNT	nicotinamide nucleotide transhydrogenase [Source:HGNC Symbol;Acc:7863]
Ka01534_561	ENST00000512996	Q13423	4.82782	5.74147	5.24413	4.62059	0.352287	NNT	nicotinamide nucleotide transhydrogenase [Source:HGNC Symbol;Acc:7863]
Ka01537_757	ENST00000367595	Q9BR61	6.41616	4.60288	4.72792	5.07895	0.606088	ACBD6	acyl-CoA binding domain containing 6 [Source:HGNC Symbol;Acc:23339]
Ka01537_789	ENST00000367595	Q9BR61	4.77083	4.39917	5.27426	5.19377	-0.649017	ACBD6	acyl-CoA binding domain containing 6 [Source:HGNC Symbol;Acc:23339]
Ka01539_919	ENST00000397489	O94812	1.80735	3.76553	3.59694	3.62059	-0.822316	BAIAP3	BAI1-associated protein 3 [Source:HGNC Symbol;Acc:948]
Ka01539_970	ENST00000397489	O94812	4.73877	5.37851	5.19377	5.08746	-0.0819776	BAIAP3	BAI1-associated protein 3 [Source:HGNC Symbol;Acc:948]
Ka01540_161	ENST00000487350	Q8N6L1	8.97154	9.21675	9.29692	9.35755	-0.233089	KRTCAP2	keratinocyte associated protein 2 [Source:HGNC Symbol;Acc:28942]
Ka01540_202	ENST00000487350	Q8N6L1	9.7211	9.88111	9.99435	9.99435	-0.193247	KRTCAP2	keratinocyte associated protein 2 [Source:HGNC Symbol;Acc:28942]
Ka01542_601	ENST00000304992	Q6P2Q9	5.93074	6.17792	5.56071	5.83794	0.354998	PRPF8	PRP8 pre-mRNA processing factor 8 homolog (S. cerevisiae) [Source:HGNC Symbol;Acc:17340]
Ka01542_623	ENST00000304992	Q6P2Q9	5.90689	6.07895	5.60585	5.6893	0.345346	PRPF8	PRP8 pre-mRNA processing factor 8 homolog (S. cerevisiae) [Source:HGNC Symbol;Acc:17340]
Ka01545_475	ENST00000382745	P51798	1.98185	3.47249	3.13914	3.02857	-0.356685	CLCN7	chloride channel, voltage-sensitive 7 [Source:HGNC Symbol;Acc:2025]
Ka01546_536	ENST00000510792	O60337	5.46271	4.79701	4.83794	4.79701	0.312382	2013-03-06	membrane-associated ring finger (C3HC4) 6, E3 ubiquitin protein ligase [Source:HGNC Symbol;Acc:30550]
Ka01546_546	ENST00000510792	O60337	2.73335	2.37295	3.17951	2.16027	-0.11674	2013-03-06	membrane-associated ring finger (C3HC4) 6, E3 ubiquitin protein ligase [Source:HGNC Symbol;Acc:30550]
Ka01548_775	ENST00000389980	Q01082	4.89724	5.89482	5.35403	5.29278	0.0726238	SPTBN1	spectrin, beta, non-erythrocytic 1 [Source:HGNC Symbol;Acc:11275]
Ka01548_817	ENST00000389980	Q01082	4.39917	5.44956	4.26303	4.48543	0.550136	SPTBN1	spectrin, beta, non-erythrocytic 1 [Source:HGNC Symbol;Acc:11275]
Ka01552_176	ENST00000391791	P30153	5.2817	5.47249	5.46271	5.2211	0.0351878	PPP2R1A	protein phosphatase 2, regulatory subunit A, alpha [Source:HGNC Symbol;Acc:9302]
Ka01552_219	ENST00000391791	P30153	4.16993	4.51728	4.73335	4.45943	-0.252793	PPP2R1A	protein phosphatase 2, regulatory subunit A, alpha [Source:HGNC Symbol;Acc:9302]
Ka01553_791	ENST00000497464	Q9Y3C4	5.65535	6.46434	6.4363	5.96809	-0.142346	TPRKB	TP53RK binding protein [Source:HGNC Symbol;Acc:24259]
Ka01553_831	ENST00000497464	Q9Y3C4	4.66107	5.47897	5.57289	5.08746	-0.260158	TPRKB	TP53RK binding protein [Source:HGNC Symbol;Acc:24259]
Ka01558_717	ENST00000264433	Q9P278	4.37156	5.73064	5.7252	5.36107	-0.492032	FNIP2	folliculin interacting protein 2 [Source:HGNC Symbol;Acc:29280]
Ka01558_773	ENST00000264433	Q9P278	4.33628	5.50462	5.42962	5.30743	-0.44807	FNIP2	folliculin interacting protein 2 [Source:HGNC Symbol;Acc:29280]
Ka01559_1083	ENST00000324262	Q96KP4	7.91289	8.59246	8.9571	8.76487	-0.608314	CNDP2	CNDP dipeptidase 2 (metallopeptidase M20 family) [Source:HGNC Symbol;Acc:24437]
Ka01559_1123	ENST00000324262	Q96KP4	9.68124	10.1548	10.6439	10.2992	-0.553504	CNDP2	CNDP dipeptidase 2 (metallopeptidase M20 family) [Source:HGNC Symbol;Acc:24437]
Ka01560_3	ENST00000331925	P63261	5.02237	4.63807	4.59694	4.90207	0.0807165	ACTG1	actin, gamma 1 [Source:HGNC Symbol;Acc:144]
Ka01560_692	ENST00000331925	P63261	14.6495	15.1437	14.9012	14.8088	0.0415878	ACTG1	actin, gamma 1 [Source:HGNC Symbol;Acc:144]
Ka01561_1018	ENST00000549054	Q92504	11.0566	11.3049	11.4919	11.5068	-0.318549	SLC39A7	solute carrier family 39 (zinc transporter), member 7 [Source:HGNC Symbol;Acc:4927]
Ka01561_974	ENST00000549054	Q92504	12.5265	12.7649	12.9385	12.9385	-0.292792	SLC39A7	solute carrier family 39 (zinc transporter), member 7 [Source:HGNC Symbol;Acc:4927]
Ka01562_1074	ENST00000304992	Q6P2Q9	6.1127	7	6.70044	6.54381	-0.0657724	PRPF8	PRP8 pre-mRNA processing factor 8 homolog (S. cerevisiae) [Source:HGNC Symbol;Acc:17340]
Ka01562_1115	ENST00000304992	Q6P2Q9	6.91886	7.78136	7.5157	7.22882	-0.0221478	PRPF8	PRP8 pre-mRNA processing factor 8 homolog (S. cerevisiae) [Source:HGNC Symbol;Acc:17340]
Ka01563_677	ENST00000331925	P63261	14.5687	15.0951	14.8533	14.8386	-0.0140933	ACTG1	actin, gamma 1 [Source:HGNC Symbol;Acc:144]
Ka01564_1048	ENST00000370132	P11182	11.5265	12.3934	10.9586	11.0224	0.969485	DBT	dihydrolipoamide branched chain transacylase E2 [Source:HGNC Symbol;Acc:2698]
Ka01564_984	ENST00000370132	P11182	9.35755	10.2288	8.88874	8.96	0.868813	DBT	dihydrolipoamide branched chain transacylase E2 [Source:HGNC Symbol;Acc:2698]
Ka01568_700	ENST00000267973	Q9GZS3	10.8842	11.4094	11.584	11.6165	-0.453505	WDR61	WD repeat domain 61 [Source:HGNC Symbol;Acc:30300]
Ka01568_724	ENST00000267973	Q9GZS3	11.9181	12.4226	12.6211	12.6439	-0.462142	WDR61	WD repeat domain 61 [Source:HGNC Symbol;Acc:30300]
Ka01569_657	ENST00000543138	P11182	4.8125	5.1334	4.39232	4.2555	0.64904
Ka01569_697	ENST00000543138	P11182	4.82782	5.12102	4.27798	4.2555	0.707674
Ka01572_253	ENST00000354537	O14815	6.13955	6.67243	6.44791	6.13955	0.112258	CAPN9	calpain 9 [Source:HGNC Symbol;Acc:1486]
Ka01574_69	ENST00000264279	Q9Y2X3	4.74416	4.82782	3.99095	4.2854	0.647812	NOP58	NOP58 ribonucleoprotein homolog (yeast) [Source:HGNC Symbol;Acc:29926]
Ka01574_89	ENST00000264279	Q9Y2X3	6.13134	6.62644	5.80478	5.83794	0.557531	NOP58	NOP58 ribonucleoprotein homolog (yeast) [Source:HGNC Symbol;Acc:29926]
Ka01579_458	ENST00000331925	P63261	13.4512	14.0362	13.863	13.7731	-0.0743896	ACTG1	actin, gamma 1 [Source:HGNC Symbol;Acc:144]
Ka01579_469	ENST00000331925	P63261	13.3443	13.8727	13.7099	13.6096	-0.0513075	ACTG1	actin, gamma 1 [Source:HGNC Symbol;Acc:144]
Ka01580_411	ENST00000282344	O75317	8.59246	8.79766	9.31061	9.20457	-0.562533	USP12	ubiquitin specific peptidase 12 [Source:HGNC Symbol;Acc:20485]
Ka01580_458	ENST00000282344	O75317	7.41785	8.224	8.47978	8.32193	-0.579927	USP12	ubiquitin specific peptidase 12 [Source:HGNC Symbol;Acc:20485]
Ka01582_842	ENST00000374840	P05186	3.27053	2.08406	3.25852	2.5509	-0.227413	ALPL	alkaline phosphatase, liver/bone/kidney [Source:HGNC Symbol;Acc:438]
Ka01584_546	ENST00000553458	Q02252	11.5314	11.5651	10.8994	10.7056	0.745747	ALDH6A1	aldehyde dehydrogenase 6 family, member A1 [Source:HGNC Symbol;Acc:7179]
Ka01584_586	ENST00000553458	Q02252	12.7078	12.7545	12.0835	11.9622	0.708304	ALDH6A1	aldehyde dehydrogenase 6 family, member A1 [Source:HGNC Symbol;Acc:7179]
Ka01585_574	ENST00000307961	P36578	15.2913	15.6268	15.3233	15.3269	0.133989	RPL4	ribosomal protein L4 [Source:HGNC Symbol;Acc:10353]
Ka01585_594	ENST00000307961	P36578	14.768	15.1033	14.7885	14.768	0.157387	RPL4	ribosomal protein L4 [Source:HGNC Symbol;Acc:10353]
Ka01586_374	ENST00000216780	Q16822	13.8533	14.9106	13.6991	13.8337	0.615566	PCK2	phosphoenolpyruvate carboxykinase 2 (mitochondrial) [Source:HGNC Symbol;Acc:8725]
Ka01586_420	ENST00000216780	Q16822	13.1405	14.0102	12.9163	13.0327	0.600851	PCK2	phosphoenolpyruvate carboxykinase 2 (mitochondrial) [Source:HGNC Symbol;Acc:8725]
Ka01587_666	ENST00000373935	Q8NFU5	6.15987	6.83289	7.22882	6.74147	-0.488762	IPMK	inositol polyphosphate multikinase [Source:HGNC Symbol;Acc:20739]
Ka01587_732	ENST00000373935	Q8NFU5	7.13955	7.80735	7.97728	7.41785	-0.224113	IPMK	inositol polyphosphate multikinase [Source:HGNC Symbol;Acc:20739]
Ka01588_613	ENST00000321169	Q9UJ83	11.0084	11.2046	11.3608	11.1923	-0.17007	HACL1	2-hydroxyacyl-CoA lyase 1 [Source:HGNC Symbol;Acc:17856]
Ka01588_653	ENST00000321169	Q9UJ83	10.6707	11.0014	11.0768	10.9144	-0.159568	HACL1	2-hydroxyacyl-CoA lyase 1 [Source:HGNC Symbol;Acc:17856]
Ka01589_86	ENST00000253788	P61353	6.54071	6.6865	6.56071	6.52982	0.0683369	RPL27	ribosomal protein L27 [Source:HGNC Symbol;Acc:10328]
Ka01592_446	ENST00000377960	Q9H4G4	5.94953	7	6.74147	6.37678	-0.0843543	GLIPR2	GLI pathogenesis-related 2 [Source:HGNC Symbol;Acc:18007]
Ka01592_490	ENST00000377960	Q9H4G4	5.86047	6.82018	6.64386	6.39403	-0.178622	GLIPR2	GLI pathogenesis-related 2 [Source:HGNC Symbol;Acc:18007]
Ka01595_252	ENST00000545054	Q16822	8.16491	9.90989	8.16491	8.40088	0.754507	PCK2	phosphoenolpyruvate carboxykinase 2 (mitochondrial) [Source:HGNC Symbol;Acc:8725]
Ka01602_32	ENST00000451761	Q9UGB7	2.22342	2.54844	1.13093	3.22342	0.208753	MIOX	myo-inositol oxygenase [Source:HGNC Symbol;Acc:14522]
Ka01604_353	ENST00000357578	P51649	11.2348	11.6439	11.4666	11.1861	0.112987	ALDH5A1	aldehyde dehydrogenase 5 family, member A1 [Source:HGNC Symbol;Acc:408]
Ka01604_436	ENST00000357578	P51649	11.2703	11.6926	11.4357	11.2046	0.161335	ALDH5A1	aldehyde dehydrogenase 5 family, member A1 [Source:HGNC Symbol;Acc:408]
Ka01605_245	ENST00000375812	P62195	13.5864	13.9748	13.863	13.8138	-0.0578311	PSMC5	proteasome (prosome, macropain) 26S subunit, ATPase, 5 [Source:HGNC Symbol;Acc:9552]
Ka01605_285	ENST00000375812	P62195	11.888	12.1033	12.0464	11.9694	-0.0122793	PSMC5	proteasome (prosome, macropain) 26S subunit, ATPase, 5 [Source:HGNC Symbol;Acc:9552]
Ka01607_288	ENST00000349655	O14979	8.40514	8.69697	8.43879	8.42206	0.120626	HNRPDL	heterogeneous nuclear ribonucleoprotein D-like [Source:HGNC Symbol;Acc:5037]
Ka01607_308	ENST00000349655	O14979	8.17493	8.27146	8.10852	7.92481	0.206526	HNRPDL	heterogeneous nuclear ribonucleoprotein D-like [Source:HGNC Symbol;Acc:5037]
Ka01608_301	ENST00000264162	P09848	1.50589	2.98185	3.18903	2.01078	-0.356035	LCT	lactase [Source:HGNC Symbol;Acc:6530]
Ka01608_343	ENST00000264162	P09848	2.31904	3.21412	3.07039	3	-0.268612	LCT	lactase [Source:HGNC Symbol;Acc:6530]
Ka01609_768	ENST00000260649	Q07837	2.64847	6.12309	1.72683	2.48543	2.27965	SLC3A1	solute carrier family 3 (cystine, dibasic and neutral amino acid transporters, activator of cystine, dibasic and neutral amino acid transport), member 1 [Source:HGNC Symbol;Acc:11025]
Ka01609_810	ENST00000260649	Q07837	2.9279	6.2075	2.97453	3.40599	1.37744	SLC3A1	solute carrier family 3 (cystine, dibasic and neutral amino acid transporters, activator of cystine, dibasic and neutral amino acid transport), member 1 [Source:HGNC Symbol;Acc:11025]
Ka01610_629	ENST00000398405	P57727	1.56071	2.66903	2.35332	2.54844	-0.336009	TMPRSS3	transmembrane protease, serine 3 [Source:HGNC Symbol;Acc:11877]
Ka01612_589	ENST00000383168	P55087	10.2877	9.70217	7.75489	6.53294	2.85103	AQP4	aquaporin 4 [Source:HGNC Symbol;Acc:637]
Ka01612_649	ENST00000383168	P55087	10.0362	9.35315	7.40939	6.28725	2.84634	AQP4	aquaporin 4 [Source:HGNC Symbol;Acc:637]
Ka01614_736	ENST00000524164	Q9UI12	12.9069	13.1389	13.6439	13.5507	-0.5744	ATP6V1H	ATPase, H+ transporting, lysosomal 50/57kDa, V1 subunit H [Source:HGNC Symbol;Acc:18303]
Ka01614_809	ENST00000524164	Q9UI12	13.92	14.1357	14.5805	14.5567	-0.540775	ATP6V1H	ATPase, H+ transporting, lysosomal 50/57kDa, V1 subunit H [Source:HGNC Symbol;Acc:18303]
Ka01616_542	ENST00000395958	P63104	15.7731	15.8989	15.8942	15.8894	-0.0557698	YWHAZ	tyrosine 3-monooxygenase/tryptophan 5-monooxygenase activation protein, zeta polypeptide [Source:HGNC Symbol;Acc:12855]
Ka01616_562	ENST00000395958	P63104	15.2438	15.4893	15.3819	15.4087	-0.0287805	YWHAZ	tyrosine 3-monooxygenase/tryptophan 5-monooxygenase activation protein, zeta polypeptide [Source:HGNC Symbol;Acc:12855]
Ka01620_777	ENST00000359598	Q12926	8.76487	9.20212	8.83605	8.59246	0.269244	ELAVL2	ELAV (embryonic lethal, abnormal vision, Drosophila)-like 2 (Hu antigen B) [Source:HGNC Symbol;Acc:3313]
Ka01620_817	ENST00000359598	Q12926	8.86109	9.29232	9.17493	8.84235	0.0680663	ELAVL2	ELAV (embryonic lethal, abnormal vision, Drosophila)-like 2 (Hu antigen B) [Source:HGNC Symbol;Acc:3313]
Ka01623_431	ENST00000541844	Q9BXS5	10.7228	11.0014	11.1923	11.1098	-0.288954	AP1M1	adaptor-related protein complex 1, mu 1 subunit [Source:HGNC Symbol;Acc:13667]
Ka01623_608	ENST00000541844	Q9BXS5	10.8376	11.0901	11.2992	11.2288	-0.300143	AP1M1	adaptor-related protein complex 1, mu 1 subunit [Source:HGNC Symbol;Acc:13667]
Ka01631_752	ENST00000397130	Q8N9N7	10.1548	10.2644	10.973	10.8297	-0.691721	LRRC57	leucine rich repeat containing 57 [Source:HGNC Symbol;Acc:26719]
Ka01631_822	ENST00000397130	Q8N9N7	9.2854	9.5216	10.2167	9.98014	-0.694941	LRRC57	leucine rich repeat containing 57 [Source:HGNC Symbol;Acc:26719]
Ka01633_776	ENST00000537273	P14868	13.3987	14.183	13.4893	13.5265	0.282957	DARS	aspartyl-tRNA synthetase [Source:HGNC Symbol;Acc:2678]
Ka01633_816	ENST00000537273	P14868	10.7977	11.3934	10.8057	10.8297	0.277793	DARS	aspartyl-tRNA synthetase [Source:HGNC Symbol;Acc:2678]
Ka01634_34	ENST00000541182	P84077	6.59694	7.15987	7.29462	7.08746	-0.312639	ARF1	ADP-ribosylation factor 1 [Source:HGNC Symbol;Acc:652]
Ka01634_508	ENST00000541182	P84077	13.8238	14.1033	14.1196	13.9658	-0.0791604	ARF1	ADP-ribosylation factor 1 [Source:HGNC Symbol;Acc:652]
Ka01636_397	ENST00000389629	Q92541	12.4383	12.8198	12.5118	12.3961	0.175115	RTF1	Rtf1, Paf1/RNA polymerase II complex component, homolog (S. cerevisiae) [Source:HGNC Symbol;Acc:28996]
Ka01636_468	ENST00000389629	Q92541	10.7398	11.043	10.7731	10.6707	0.169506	RTF1	Rtf1, Paf1/RNA polymerase II complex component, homolog (S. cerevisiae) [Source:HGNC Symbol;Acc:28996]
Ka01639_869	ENST00000304895	P08236	4.30012	5.98413	4.64962	4.64386	0.495393	GUSB	glucuronidase, beta [Source:HGNC Symbol;Acc:4696]
Ka01642_166	ENST00000504352	Q9H0N5	6.54535	7.03342	6.98868	7.10852	-0.259218	PCBD2	pterin-4 alpha-carbinolamine dehydratase/dimerization cofactor of hepatocyte nuclear factor 1 alpha (TCF1) 2 [Source:HGNC Symbol;Acc:24474]
Ka01642_286	ENST00000504352	Q9H0N5	10.7398	10.4615	9.96434	9.96145	0.637735	PCBD2	pterin-4 alpha-carbinolamine dehydratase/dimerization cofactor of hepatocyte nuclear factor 1 alpha (TCF1) 2 [Source:HGNC Symbol;Acc:24474]
Ka01643_426	ENST00000261313	P30086	13.3304	13.3443	12.5555	12.4331	0.843021	PEBP1	phosphatidylethanolamine binding protein 1 [Source:HGNC Symbol;Acc:8630]
Ka01643_568	ENST00000261313	P30086	14.8088	14.5687	13.7628	13.6325	0.991047	PEBP1	phosphatidylethanolamine binding protein 1 [Source:HGNC Symbol;Acc:8630]
Ka01646_534	ENST00000373586	Q13347	12.628	13.031	13.1453	13.0951	-0.29068	EIF3I	eukaryotic translation initiation factor 3, subunit I [Source:HGNC Symbol;Acc:3272]
Ka01646_574	ENST00000373586	Q13347	12.8994	13.412	13.5018	13.5142	-0.35233	EIF3I	eukaryotic translation initiation factor 3, subunit I [Source:HGNC Symbol;Acc:3272]
Ka01647_647	ENST00000261708	Q9NYH9	8.41363	8.87344	8.90087	8.64386	-0.128825	UTP6	UTP6, small subunit (SSU) processome component, homolog (yeast) [Source:HGNC Symbol;Acc:18279]
Ka01647_687	ENST00000261708	Q9NYH9	7.31288	7.77479	7.8392	7.65821	-0.204873	UTP6	UTP6, small subunit (SSU) processome component, homolog (yeast) [Source:HGNC Symbol;Acc:18279]
Ka01651_550	ENST00000267884	P37108	12.4767	12.8178	12.7377	12.6528	-0.0479928	SRP14	signal recognition particle 14kDa (homologous Alu RNA binding protein) [Source:HGNC Symbol;Acc:11299]
Ka01651_590	ENST00000267884	P37108	12.2586	12.5981	12.5018	12.4435	-0.0443401	SRP14	signal recognition particle 14kDa (homologous Alu RNA binding protein) [Source:HGNC Symbol;Acc:11299]
Ka01652_562	ENST00000392035	Q8N9M1	9.32867	9.85953	9.85798	9.68299	-0.176383	C19orf47	chromosome 19 open reading frame 47 [Source:HGNC Symbol;Acc:26723]
Ka01652_582	ENST00000392035	Q8N9M1	9.29462	9.79279	9.78627	9.66178	-0.180318	C19orf47	chromosome 19 open reading frame 47 [Source:HGNC Symbol;Acc:26723]
Ka01653_657	ENST00000395284	P06493	5.66959	7.08746	7.20945	6.40769	-0.430045	CDK1	cyclin-dependent kinase 1 [Source:HGNC Symbol;Acc:1722]
Ka01653_727	ENST00000395284	P06493	7.09803	8.53916	8.54303	7.82655	-0.366195	CDK1	cyclin-dependent kinase 1 [Source:HGNC Symbol;Acc:1722]
Ka01654_1319	ENST00000234677	P49591	11.0498	11.6795	10.9366	10.9293	0.431716	SARS	seryl-tRNA synthetase [Source:HGNC Symbol;Acc:10537]
Ka01654_1456	ENST00000234677	P49591	12.06	12.769	12.0258	11.9837	0.409747	SARS	seryl-tRNA synthetase [Source:HGNC Symbol;Acc:10537]
Ka01656_518	ENST00000378823	Q92878	6.32553	6.40259	6.42459	6.57137	-0.133922	RAD50	RAD50 homolog (S. cerevisiae) [Source:HGNC Symbol;Acc:9816]
Ka01656_636	ENST00000378823	Q92878	5.93782	6.32733	6.17991	6.14364	-0.0292021	RAD50	RAD50 homolog (S. cerevisiae) [Source:HGNC Symbol;Acc:9816]
Ka01657_491	ENST00000251453	P62249	16.1012	16.2677	16.0743	16.0806	0.107049	RPS16	ribosomal protein S16 [Source:HGNC Symbol;Acc:10396]
Ka01657_501	ENST00000251453	P62249	15.6325	15.691	15.4925	15.5687	0.131187	RPS16	ribosomal protein S16 [Source:HGNC Symbol;Acc:10396]
Ka01659_198	ENST00000306434	P31153	11.1163	11.1984	10.6165	10.4512	0.623515	MAT2A	methionine adenosyltransferase II, alpha [Source:HGNC Symbol;Acc:6904]
Ka01659_360	ENST00000306434	P31153	10.0768	10.9513	10.7977	10.6348	-0.202186	MAT2A	methionine adenosyltransferase II, alpha [Source:HGNC Symbol;Acc:6904]
Ka01662_240	ENST00000327772	Q9UI09	11.1421	11.5459	10.9873	10.9873	0.356754	NDUFA12	NADH dehydrogenase (ubiquinone) 1 alpha subcomplex, 12 [Source:HGNC Symbol;Acc:23987]
Ka01662_402	ENST00000327772	Q9UI09	12.043	12.1984	11.7313	11.7056	0.40226	NDUFA12	NADH dehydrogenase (ubiquinone) 1 alpha subcomplex, 12 [Source:HGNC Symbol;Acc:23987]
Ka01663_1281	ENST00000158771	Q9GZP9	9.93221	10.6707	10.4094	10.3106	-0.0585664	DERL2	derlin 2 [Source:HGNC Symbol;Acc:17943]
Ka01663_1427	ENST00000158771	Q9GZP9	9.0607	9.82177	9.61471	9.47573	-0.103987	DERL2	derlin 2 [Source:HGNC Symbol;Acc:17943]
Ka01665_728	ENST00000405960	Q12980	7.77479	8.62936	8.79766	8.25739	-0.325453	NPRL3	nitrogen permease regulator-like 3 (S. cerevisiae) [Source:HGNC Symbol;Acc:14124]
Ka01665_788	ENST00000405960	Q12980	7.98868	8.93369	8.69349	7.88874	0.170073	NPRL3	nitrogen permease regulator-like 3 (S. cerevisiae) [Source:HGNC Symbol;Acc:14124]
Ka01666_559	ENST00000261758	Q14696	9.34207	9.84392	9.50184	9.47978	0.102189	MESDC2	mesoderm development candidate 2 [Source:HGNC Symbol;Acc:13520]
Ka01666_885	ENST00000261758	Q14696	8.57365	8.97728	8.66888	8.50383	0.189108	MESDC2	mesoderm development candidate 2 [Source:HGNC Symbol;Acc:13520]
Ka01667_623	ENST00000331523	P68104	15.9859	16.0722	15.9177	15.9385	0.101009	EEF1A1	eukaryotic translation elongation factor 1 alpha 1 [Source:HGNC Symbol;Acc:3189]
Ka01667_661	ENST00000331523	P68104	15.1791	15.1155	15.0145	14.9792	0.150436	EEF1A1	eukaryotic translation elongation factor 1 alpha 1 [Source:HGNC Symbol;Acc:3189]
Ka01668_927	ENST00000399271	Q9NZW4	4.83289	4.1127	3.37851	2.7866	1.39024	DSPP	dentin sialophosphoprotein [Source:HGNC Symbol;Acc:3054]
Ka01669_651	ENST00000446327	Q16629	7.39232	8.01123	7.94251	7.60733	-0.0731501	SRSF7	serine/arginine-rich splicing factor 7 [Source:HGNC Symbol;Acc:10789]
Ka01669_712	ENST00000446327	Q16629	9.04166	9.62022	9.36632	9.23601	0.0297713	SRSF7	serine/arginine-rich splicing factor 7 [Source:HGNC Symbol;Acc:10789]
Ka01670_42	ENST00000303305	Q9UQ80	10.1033	9.3443	8.64746	9.79604	0.502043	PA2G4	proliferation-associated 2G4, 38kDa [Source:HGNC Symbol;Acc:8550]
Ka01670_62	ENST00000303305	Q9UQ80	9.68299	9.74147	9.25503	9.38154	0.393945	PA2G4	proliferation-associated 2G4, 38kDa [Source:HGNC Symbol;Acc:8550]
Ka01673_715	ENST00000374900	Q6GMR7	9.3443	10.5793	8.21432	8.20945	1.74992	FAAH2	fatty acid amide hydrolase 2 [Source:HGNC Symbol;Acc:26440]
Ka01673_755	ENST00000374900	Q6GMR7	9.37069	10.4818	8.25739	8.19967	1.69771	FAAH2	fatty acid amide hydrolase 2 [Source:HGNC Symbol;Acc:26440]
Ka01675_313	ENST00000251453	P62249	12.3826	12.6165	12.4094	12.464	0.0628734	RPS16	ribosomal protein S16 [Source:HGNC Symbol;Acc:10396]
Ka01675_323	ENST00000251453	P62249	12.5459	12.8178	12.5981	12.7035	0.0310947	RPS16	ribosomal protein S16 [Source:HGNC Symbol;Acc:10396]
Ka01676_902	ENST00000542324	O75390	8.40939	8.82655	9.10329	8.64386	-0.255602	CS	citrate synthase [Source:HGNC Symbol;Acc:2422]
Ka01676_942	ENST00000542324	O75390	10.0224	10.3219	10.6257	10.2408	-0.261102	CS	citrate synthase [Source:HGNC Symbol;Acc:2422]
Ka01678_1157	ENST00000331483	P07237	5.03562	5.05311	5.0045	4.66107	0.211584	P4HB	prolyl 4-hydroxylase, beta polypeptide [Source:HGNC Symbol;Acc:8548]
Ka01678_1351	ENST00000331483	P07237	13.3853	12.9622	13.0084	12.8218	0.258647	P4HB	prolyl 4-hydroxylase, beta polypeptide [Source:HGNC Symbol;Acc:8548]
Ka01679_207	ENST00000392179	O75306	7.94251	9.15228	8.17493	8.13443	0.392724	NDUFS2	NADH dehydrogenase (ubiquinone) Fe-S protein 2, 49kDa (NADH-coenzyme Q reductase) [Source:HGNC Symbol;Acc:7708]
Ka01679_247	ENST00000392179	O75306	7.64386	8.85175	7.88264	7.80735	0.402804	NDUFS2	NADH dehydrogenase (ubiquinone) Fe-S protein 2, 49kDa (NADH-coenzyme Q reductase) [Source:HGNC Symbol;Acc:7708]
Ka01680_632	ENST00000539616	P51948	8.24793	8.83289	8.8009	8.7879	-0.253992	MNAT1	menage a trois homolog 1, cyclin H assembly factor (Xenopus laevis) [Source:HGNC Symbol;Acc:7181]
Ka01680_692	ENST00000539616	P51948	8.97728	9.36632	9.37504	9.29232	-0.161879	MNAT1	menage a trois homolog 1, cyclin H assembly factor (Xenopus laevis) [Source:HGNC Symbol;Acc:7181]
Ka01681_604	ENST00000361390	P03886	13.7313	13.5142	13.7207	13.3163	0.104293	MT-ND1	mitochondrially encoded NADH dehydrogenase 1 [Source:HGNC Symbol;Acc:7455]
Ka01681_802	ENST00000361390	P03886	15.6467	15.4186	15.4925	15.4608	0.0559978	MT-ND1	mitochondrially encoded NADH dehydrogenase 1 [Source:HGNC Symbol;Acc:7455]
Ka01684_593	ENST00000357650	Q8NEW0	8.86728	9.09803	9.50779	9.31967	-0.431078	SLC30A7	solute carrier family 30 (zinc transporter), member 7 [Source:HGNC Symbol;Acc:19306]
Ka01684_676	ENST00000357650	Q8NEW0	8.67948	9.02514	9.27845	9.16491	-0.369368	SLC30A7	solute carrier family 30 (zinc transporter), member 7 [Source:HGNC Symbol;Acc:19306]
Ka01685_712	ENST00000399271	Q9NZW4	4.83794	3.3505	3.18587	2.70266	1.14996	DSPP	dentin sialophosphoprotein [Source:HGNC Symbol;Acc:3054]
Ka01685_732	ENST00000399271	Q9NZW4	5.18587	4.47249	2.66221	3.09085	1.95265	DSPP	dentin sialophosphoprotein [Source:HGNC Symbol;Acc:3054]
Ka01687_1	ENST00000379179	Q8N6R1	3.76553	2.95606	3.15056	3.13586	0.217584	SERP2	stress-associated endoplasmic reticulum protein family member 2 [Source:HGNC Symbol;Acc:20607]
Ka01687_360	ENST00000379179	Q8N6R1	12.8357	12.4589	12.9218	12.8803	-0.253807	SERP2	stress-associated endoplasmic reticulum protein family member 2 [Source:HGNC Symbol;Acc:20607]
Ka01688_475	ENST00000367166	Q8WVM0	13.7207	13.8823	14.0532	13.9658	-0.208049	TFB1M	transcription factor B1, mitochondrial [Source:HGNC Symbol;Acc:17037]
Ka01688_526	ENST00000367166	Q8WVM0	12.9218	13.1	13.2718	13.1501	-0.199987	TFB1M	transcription factor B1, mitochondrial [Source:HGNC Symbol;Acc:17037]
Ka01689_1061	ENST00000511181	P07686	5.48864	5.2211	4.37156	3.79701	1.27059	HEXB	hexosaminidase B (beta polypeptide) [Source:HGNC Symbol;Acc:4879]
Ka01689_1101	ENST00000511181	P07686	6.45943	6.2555	4.91648	4.35755	1.72045	HEXB	hexosaminidase B (beta polypeptide) [Source:HGNC Symbol;Acc:4879]
Ka01695_561	ENST00000528205	A0JLT2	9.87036	10.5118	10.0498	9.90238	0.214947	MED19	mediator complex subunit 19 [Source:HGNC Symbol;Acc:29600]
Ka01695_601	ENST00000528205	A0JLT2	11.3608	11.8803	11.3106	11.2819	0.324327	MED19	mediator complex subunit 19 [Source:HGNC Symbol;Acc:29600]
Ka01696_739	ENST00000396600	P80404	7.8392	8.40939	8.45533	8.03342	-0.120078	ABAT	4-aminobutyrate aminotransferase [Source:HGNC Symbol;Acc:23]
Ka01696_800	ENST00000396600	P80404	8.81698	9.36413	9.33539	9.02514	-0.0897058	ABAT	4-aminobutyrate aminotransferase [Source:HGNC Symbol;Acc:23]
Ka01699_647	ENST00000424325	P27635	15.641	15.7153	15.6523	15.6523	0.0258923	RPL10	ribosomal protein L10 [Source:HGNC Symbol;Acc:10298]
Ka01699_796	ENST00000424325	P27635	16.1053	16.2137	16.1536	16.1869	-0.0107359	RPL10	ribosomal protein L10 [Source:HGNC Symbol;Acc:10298]
Ka01700_773	ENST00000340384	P68371	14.183	14.4704	14.3233	14.2586	0.0357587	TUBB4B	tubulin, beta 4B class IVb [Source:HGNC Symbol;Acc:20771]
Ka01700_813	ENST00000340384	P68371	14.5447	14.768	14.5746	14.5447	0.096692	TUBB4B	tubulin, beta 4B class IVb [Source:HGNC Symbol;Acc:20771]
Ka01701_748	ENST00000495023	Q9H3C7	5.77873	6.79442	7.05528	6.52513	-0.503631	GGNBP2	gametogenetin binding protein 2 [Source:HGNC Symbol;Acc:19357]
Ka01701_809	ENST00000495023	Q9H3C7	6.55152	7.33092	7.7211	7.29462	-0.566644	GGNBP2	gametogenetin binding protein 2 [Source:HGNC Symbol;Acc:19357]
Ka01704_1201	ENST00000415822	Q9H3U5	11.8494	12.4717	12.7793	12.4512	-0.45472	MFSD1	major facilitator superfamily domain containing 1 [Source:HGNC Symbol;Acc:25874]
Ka01704_1241	ENST00000415822	Q9H3U5	11.4512	11.9837	12.279	11.9549	-0.399518	MFSD1	major facilitator superfamily domain containing 1 [Source:HGNC Symbol;Acc:25874]
Ka01705_737	ENST00000541139	Q9UBV7	5.15381	5.54226	5.65535	5.34696	-0.153123
Ka01705_781	ENST00000541139	Q9UBV7	7.45943	7.5157	7.66534	7.40088	-0.0455419
Ka01706_604	ENST00000238788	Q6NUQ4	9.75656	10.1421	9.91886	9.57365	0.203076	TMEM214	transmembrane protein 214 [Source:HGNC Symbol;Acc:25983]
Ka01706_651	ENST00000238788	Q6NUQ4	9.03067	9.41363	9.18239	8.77479	0.243557	TMEM214	transmembrane protein 214 [Source:HGNC Symbol;Acc:25983]
Ka01707_918	ENST00000261313	P30086	12.1737	12.3498	12.3718	12.3078	-0.0780177	PEBP1	phosphatidylethanolamine binding protein 1 [Source:HGNC Symbol;Acc:8630]
Ka01708_798	ENST00000268220	P0C7V7	13.3304	13.6096	13.2877	13.2732	0.189536	SEC11A	SEC11 homolog A (S. cerevisiae) [Source:HGNC Symbol;Acc:17718]
Ka01708_838	ENST00000268220	P0C7V7	13.5018	13.8238	13.4512	13.4767	0.198823	SEC11A	SEC11 homolog A (S. cerevisiae) [Source:HGNC Symbol;Acc:17718]
Ka01710_1045	ENST00000253108	O75821	13.9293	14.2363	14.1196	14.1596	-0.056787	EIF3G	eukaryotic translation initiation factor 3, subunit G [Source:HGNC Symbol;Acc:3274]
Ka01710_985	ENST00000253108	O75821	14.0951	14.3718	14.3021	14.365	-0.10009	EIF3G	eukaryotic translation initiation factor 3, subunit G [Source:HGNC Symbol;Acc:3274]
Ka01712_1082	ENST00000336079	O15523	2.77189	3.15381	3.848	3.24489	-0.583597	DDX3Y	DEAD (Asp-Glu-Ala-Asp) box polypeptide 3, Y-linked [Source:HGNC Symbol;Acc:2699]
Ka01712_1175	ENST00000336079	O15523	8.81698	9.08215	9.61655	9.31515	-0.516283	DDX3Y	DEAD (Asp-Glu-Ala-Asp) box polypeptide 3, Y-linked [Source:HGNC Symbol;Acc:2699]
Ka01714_764	ENST00000398805	Q6YN16	6.05745	6.64386	6.46761	6.13134	0.0511792	HSDL2	hydroxysteroid dehydrogenase like 2 [Source:HGNC Symbol;Acc:18572]
Ka01714_831	ENST00000398805	Q6YN16	7.12928	7.64386	7.45121	7.15987	0.0810284	HSDL2	hydroxysteroid dehydrogenase like 2 [Source:HGNC Symbol;Acc:18572]
Ka01716_670	ENST00000343431	O76080	13.464	13.5746	13.92	13.7834	-0.33238	ZFAND5	zinc finger, AN1-type domain 5 [Source:HGNC Symbol;Acc:13008]
Ka01716_692	ENST00000343431	O76080	10.973	11.3106	11.8803	11.7142	-0.655501	ZFAND5	zinc finger, AN1-type domain 5 [Source:HGNC Symbol;Acc:13008]
Ka01718_1348	ENST00000399271	Q9NZW4	6.70044	5.91169	6.49665	6.49025	-0.187386	DSPP	dentin sialophosphoprotein [Source:HGNC Symbol;Acc:3054]
Ka01718_1410	ENST00000399271	Q9NZW4	6.21529	5.20163	5.92362	5.96347	-0.235087	DSPP	dentin sialophosphoprotein [Source:HGNC Symbol;Acc:3054]
Ka01720_444	ENST00000345042	P10809	6.52042	6.71425	6.58796	6.43129	0.107707	HSPD1	heat shock 60kDa protein 1 (chaperonin) [Source:HGNC Symbol;Acc:5261]
Ka01720_513	ENST00000345042	P10809	7.18982	7.3837	7.33092	7.15987	0.0413703	HSPD1	heat shock 60kDa protein 1 (chaperonin) [Source:HGNC Symbol;Acc:5261]
Ka01721_796	ENST00000540494	Q15084	11.2467	11.5555	11.7185	11.5699	-0.24305	PDIA6	protein disulfide isomerase family A, member 6 [Source:HGNC Symbol;Acc:30168]
Ka01721_836	ENST00000540494	Q15084	11.6573	11.888	12.0119	11.8297	-0.148174	PDIA6	protein disulfide isomerase family A, member 6 [Source:HGNC Symbol;Acc:30168]
Ka01722_540	ENST00000280557	O43583	13.5627	13.5265	14.1437	14.0951	-0.574775	DENR	density-regulated protein [Source:HGNC Symbol;Acc:2769]
Ka01722_625	ENST00000280557	O43583	11.9586	11.9366	12.5699	12.5338	-0.604241	DENR	density-regulated protein [Source:HGNC Symbol;Acc:2769]
Ka01723_1022	ENST00000260443	Q9UHA3	11.6393	12.0154	11.6303	11.6618	0.181355	RSL24D1	ribosomal L24 domain containing 1 [Source:HGNC Symbol;Acc:18479]
Ka01723_982	ENST00000260443	Q9UHA3	11.9622	12.446	11.973	12.0154	0.209914	RSL24D1	ribosomal L24 domain containing 1 [Source:HGNC Symbol;Acc:18479]
Ka01726_658	ENST00000556645	P23381	12.1196	12.4252	12.8138	12.6484	-0.458667	WARS	tryptophanyl-tRNA synthetase [Source:HGNC Symbol;Acc:12729]
Ka01726_715	ENST00000556645	P23381	12.2046	12.4383	12.7956	12.6506	-0.401697	WARS	tryptophanyl-tRNA synthetase [Source:HGNC Symbol;Acc:12729]
Ka01727_104	ENST00000424492	O75822	8.14975	8.2384	8.76818	8.53138	-0.455707	EIF3J	eukaryotic translation initiation factor 3, subunit J [Source:HGNC Symbol;Acc:3270]
Ka01727_165	ENST00000424492	O75822	10.2877	10.42	10.9218	10.6795	-0.446824	EIF3J	eukaryotic translation initiation factor 3, subunit J [Source:HGNC Symbol;Acc:3270]
Ka01728_690	ENST00000267950	P13804	10.7977	11.4094	10.5118	10.5018	0.596731	ETFA	electron-transfer-flavoprotein, alpha polypeptide [Source:HGNC Symbol;Acc:3481]
Ka01728_730	ENST00000267950	P13804	12.1768	12.8017	11.8376	11.7731	0.683869	ETFA	electron-transfer-flavoprotein, alpha polypeptide [Source:HGNC Symbol;Acc:3481]
Ka01729_754	ENST00000510835	P15428	4.82782	5.56986	5.10434	5.07039	0.111474	HPGD	hydroxyprostaglandin dehydrogenase 15-(NAD) [Source:HGNC Symbol;Acc:5154]
Ka01729_856	ENST00000510835	P15428	5.54226	5.79442	5.66959	6.15987	-0.246396	HPGD	hydroxyprostaglandin dehydrogenase 15-(NAD) [Source:HGNC Symbol;Acc:5154]
Ka01730_277	ENST00000464920	P06733	11.388	12.3471	11.3608	11.3219	0.526155	ENO1	enolase 1, (alpha) [Source:HGNC Symbol;Acc:3350]
Ka01730_319	ENST00000464920	P06733	12.2348	13.2076	12.1033	12.0014	0.668873	ENO1	enolase 1, (alpha) [Source:HGNC Symbol;Acc:3350]
Ka01731_674	ENST00000444685	P83916	11.0224	11.446	11.3772	10.8138	0.138713	CBX1	chromobox homolog 1 [Source:HGNC Symbol;Acc:1551]
Ka01731_734	ENST00000444685	P83916	11.1923	11.7607	11.6528	11.1098	0.0951686	CBX1	chromobox homolog 1 [Source:HGNC Symbol;Acc:1551]
Ka01732_358	ENST00000342683	A6NNL5	10.6528	11.2761	11.1984	11.1421	-0.205791	C15orf61	chromosome 15 open reading frame 61 [Source:HGNC Symbol;Acc:34453]
Ka01732_378	ENST00000342683	A6NNL5	10.1421	10.8057	10.6528	10.6073	-0.156162	C15orf61	chromosome 15 open reading frame 61 [Source:HGNC Symbol;Acc:34453]
Ka01733_358	ENST00000309311	P13639	13.7313	13.863	14.1752	14.1984	-0.389669	EEF2	eukaryotic translation elongation factor 2 [Source:HGNC Symbol;Acc:3214]
Ka01733_391	ENST00000309311	P13639	12.7099	13.4767	12.9218	12.6618	0.301536	EEF2	eukaryotic translation elongation factor 2 [Source:HGNC Symbol;Acc:3214]
Ka01734_545	ENST00000371717	Q10713	7	7.20945	6.97728	7.01123	0.110473	PMPCA	peptidase (mitochondrial processing) alpha [Source:HGNC Symbol;Acc:18667]
Ka01734_657	ENST00000371717	Q10713	6.10852	6.2211	6.29278	6.27053	-0.116841	PMPCA	peptidase (mitochondrial processing) alpha [Source:HGNC Symbol;Acc:18667]
Ka01735_628	ENST00000541412	Q9P0S9	9.93221	10.1293	10.0901	10.1163	-0.0724793	TMEM14C	transmembrane protein 14C [Source:HGNC Symbol;Acc:20952]
Ka01735_734	ENST00000541412	Q9P0S9	10.1548	10.3332	10.3106	10.2761	-0.0493819	TMEM14C	transmembrane protein 14C [Source:HGNC Symbol;Acc:20952]
Ka01736_893	ENST00000374612	O43390	10.9144	11.2992	11.2992	11.1485	-0.117046	HNRNPR	heterogeneous nuclear ribonucleoprotein R [Source:HGNC Symbol;Acc:5047]
Ka01736_934	ENST00000374612	O43390	8.66178	9.62205	9.4818	9.29002	-0.243994	HNRNPR	heterogeneous nuclear ribonucleoprotein R [Source:HGNC Symbol;Acc:5047]
Ka01737_1	ENST00000439602	P62269	11.4615	11.7313	11.446	11.4147	0.166032	RPS18	ribosomal protein S18 [Source:HGNC Symbol;Acc:10401]
Ka01737_410	ENST00000439602	P62269	15.9837	15.9748	15.9476	15.9408	0.035035	RPS18	ribosomal protein S18 [Source:HGNC Symbol;Acc:10401]
Ka01741_764	ENST00000265322	Q9BY49	12.7977	12.9979	12.2258	11.9144	0.827676	PECR	peroxisomal trans-2-enoyl-CoA reductase [Source:HGNC Symbol;Acc:18281]
Ka01741_850	ENST00000265322	Q9BY49	12.9604	13.0868	12.3554	12.0154	0.838199	PECR	peroxisomal trans-2-enoyl-CoA reductase [Source:HGNC Symbol;Acc:18281]
Ka01745_1632	ENST00000329251	P26641	15.9613	15.9385	15.9522	15.9223	0.0126224	EEF1G	eukaryotic translation elongation factor 1 gamma [Source:HGNC Symbol;Acc:3213]
Ka01745_769	ENST00000329251	P26641	12.5068	12.5167	12.628	12.6096	-0.107071	EEF1G	eukaryotic translation elongation factor 1 gamma [Source:HGNC Symbol;Acc:3213]
Ka01746_620	ENST00000406396	Q06136	8.25739	8.90388	8.60733	8.33092	0.111511	KDSR	3-ketodihydrosphingosine reductase [Source:HGNC Symbol;Acc:4021]
Ka01746_660	ENST00000406396	Q06136	8.09803	8.74819	8.51175	8.14975	0.0923626	KDSR	3-ketodihydrosphingosine reductase [Source:HGNC Symbol;Acc:4021]
Ka01749_733	ENST00000044462	P25789	11.4564	11.7895	11.7398	11.7524	-0.123137	PSMA4	proteasome (prosome, macropain) subunit, alpha type, 4 [Source:HGNC Symbol;Acc:9533]
Ka01749_793	ENST00000044462	P25789	12.2258	12.6004	12.605	12.5507	-0.164788	PSMA4	proteasome (prosome, macropain) subunit, alpha type, 4 [Source:HGNC Symbol;Acc:9533]
Ka01751_404	ENST00000221855	Q99426	8.47978	8.7039	9.26679	9.12153	-0.602318	TBCB	tubulin folding cofactor B [Source:HGNC Symbol;Acc:1989]
Ka01751_445	ENST00000221855	Q99426	9.74987	9.91737	10.5603	10.4305	-0.661772	TBCB	tubulin folding cofactor B [Source:HGNC Symbol;Acc:1989]
Ka01753_234	ENST00000308924	P26368	7.32193	8.41363	8.24317	7.7211	-0.114359	U2AF2	U2 small nuclear RNA auxiliary factor 2 [Source:HGNC Symbol;Acc:23156]
Ka01753_432	ENST00000308924	P26368	8.25267	9.1267	8.90087	8.42626	0.0261192	U2AF2	U2 small nuclear RNA auxiliary factor 2 [Source:HGNC Symbol;Acc:23156]
Ka01754_270	ENST00000425382	A1L3X0	5.3505	5.57894	5.26303	5.38198	0.142213	ELOVL7	ELOVL fatty acid elongase 7 [Source:HGNC Symbol;Acc:26292]
Ka01754_311	ENST00000425382	A1L3X0	2.57531	3.39232	3.03562	1.848	0.542004	ELOVL7	ELOVL fatty acid elongase 7 [Source:HGNC Symbol;Acc:26292]
Ka01755_482	ENST00000399271	Q9NZW4	3.97269	2.79286	2.46467	2.38405	0.958415	DSPP	dentin sialophosphoprotein [Source:HGNC Symbol;Acc:3054]
Ka01756_635	ENST00000307961	P36578	14.7471	15.2251	14.8775	14.8823	0.106232	RPL4	ribosomal protein L4 [Source:HGNC Symbol;Acc:10353]
Ka01756_655	ENST00000307961	P36578	14.7524	15.2061	14.8533	14.8484	0.128371	RPL4	ribosomal protein L4 [Source:HGNC Symbol;Acc:10353]
Ka01757_639	ENST00000409600	Q7L1Q6	10.3772	10.9944	11.1228	10.8918	-0.321524	BZW1	basic leucine zipper and W2 domains 1 [Source:HGNC Symbol;Acc:18380]
Ka01757_659	ENST00000409600	Q7L1Q6	10.5411	10.9873	11.1737	10.8765	-0.260917	BZW1	basic leucine zipper and W2 domains 1 [Source:HGNC Symbol;Acc:18380]
Ka01758_698	ENST00000508775	O00584	7.56986	7.70736	8.57743	8.04985	-0.675031	RNASET2	ribonuclease T2 [Source:HGNC Symbol;Acc:21686]
Ka01758_740	ENST00000508775	O00584	7.94837	8.31741	9.07682	8.58496	-0.697999	RNASET2	ribonuclease T2 [Source:HGNC Symbol;Acc:21686]
Ka01760_541	ENST00000293842	P61254	12.6729	12.8258	12.3961	12.3526	0.374978	RPL26	ribosomal protein L26 [Source:HGNC Symbol;Acc:10327]
Ka01760_688	ENST00000293842	P61254	8.45533	8.01681	8.49985	8.33985	-0.18378	RPL26	ribosomal protein L26 [Source:HGNC Symbol;Acc:10327]
Ka01761_850	ENST00000369816	Q9GZR5	8.96	9.36194	9.60177	9.07682	-0.17832	ELOVL4	ELOVL fatty acid elongase 4 [Source:HGNC Symbol;Acc:14415]
Ka01761_892	ENST00000369816	Q9GZR5	9.25503	9.73471	9.94398	9.43463	-0.194435	ELOVL4	ELOVL fatty acid elongase 4 [Source:HGNC Symbol;Acc:14415]
Ka01764_667	ENST00000420846	P08962	10.6528	12.0464	11.2167	11.1861	0.148213	CD63	CD63 molecule [Source:HGNC Symbol;Acc:1692]
Ka01764_766	ENST00000420846	P08962	11.0293	12.279	11.3826	11.3772	0.274241	CD63	CD63 molecule [Source:HGNC Symbol;Acc:1692]
Ka01765_597	ENST00000552919	P06576	8.11374	7.96578	8.31741	8.27146	-0.254675	ATP5B	ATP synthase, H+ transporting, mitochondrial F1 complex, beta polypeptide [Source:HGNC Symbol;Acc:830]
Ka01765_647	ENST00000552919	P06576	8.77808	8.55075	8.89482	8.53138	-0.0486877	ATP5B	ATP synthase, H+ transporting, mitochondrial F1 complex, beta polypeptide [Source:HGNC Symbol;Acc:830]
Ka01766_640	ENST00000447533	Q96LT4	9.86419	10.2992	10.5699	10.1548	-0.28064	SAMD8	sterile alpha motif domain containing 8 [Source:HGNC Symbol;Acc:26320]
Ka01766_680	ENST00000447533	Q96LT4	10.8297	11.1228	11.4305	11.0154	-0.246658	SAMD8	sterile alpha motif domain containing 8 [Source:HGNC Symbol;Acc:26320]
Ka01767_623	ENST00000264914	P15848	5.33628	8.51175	4.17792	4.41954	2.62529	ARSB	arylsulfatase B [Source:HGNC Symbol;Acc:714]
Ka01767_716	ENST00000264914	P15848	6.52982	9.66534	5.32553	5.35755	2.75604	ARSB	arylsulfatase B [Source:HGNC Symbol;Acc:714]
Ka01769_237	ENST00000464920	P06733	13.1846	13.9837	13.0189	12.9712	0.589096	ENO1	enolase 1, (alpha) [Source:HGNC Symbol;Acc:3350]
Ka01769_404	ENST00000464920	P06733	13.7099	14.3718	13.4512	13.3987	0.615884	ENO1	enolase 1, (alpha) [Source:HGNC Symbol;Acc:3350]
Ka01771_569	ENST00000335574	Q8TCT9	9.00843	9.32643	9.54689	9.41996	-0.315998	HM13	histocompatibility (minor) 13 [Source:HGNC Symbol;Acc:16435]
Ka01771_633	ENST00000335574	Q8TCT9	9.80413	10.0768	10.3443	10.1799	-0.321629	HM13	histocompatibility (minor) 13 [Source:HGNC Symbol;Acc:16435]
Ka01772_757	ENST00000351304	P19835	9.41785	9.87191	10.2288	10.0634	-0.501228	CEL	carboxyl ester lipase (bile salt-stimulated lipase) [Source:HGNC Symbol;Acc:1848]
Ka01772_832	ENST00000351304	P19835	10.0362	10.4717	10.8057	10.6883	-0.493073	CEL	carboxyl ester lipase (bile salt-stimulated lipase) [Source:HGNC Symbol;Acc:1848]
Ka01773_386	ENST00000264028	P48444	9.69697	10.1163	10.3106	10.2527	-0.374983	ARCN1	archain 1 [Source:HGNC Symbol;Acc:649]
Ka01773_476	ENST00000264028	P48444	9.90238	10.3219	10.4919	10.4305	-0.349001	ARCN1	archain 1 [Source:HGNC Symbol;Acc:649]
Ka01775_908	ENST00000287600	O43924	9.46964	10.0498	10.2527	9.90238	-0.317775	PDE6D	phosphodiesterase 6D, cGMP-specific, rod, delta [Source:HGNC Symbol;Acc:8788]
Ka01775_948	ENST00000287600	O43924	7.2384	7.64386	7.97154	7.56986	-0.329569	PDE6D	phosphodiesterase 6D, cGMP-specific, rod, delta [Source:HGNC Symbol;Acc:8788]
Ka01776_476	ENST00000331334	Q86SX6	10.973	11.1674	11.4666	11.5362	-0.431218	GLRX5	glutaredoxin 5 [Source:HGNC Symbol;Acc:20134]
Ka01776_520	ENST00000331334	Q86SX6	11.2467	11.4868	11.7524	11.8258	-0.422279	GLRX5	glutaredoxin 5 [Source:HGNC Symbol;Acc:20134]
Ka01777_1006	ENST00000539346	Q9NVP1	3.39232	4.1127	3.71149	3.66676	0.063383
Ka01777_966	ENST00000539346	Q9NVP1	4.35755	4.03562	4.07039	3.81762	0.252582
Ka01779_696	ENST00000470922	P53007	10.9586	10.5793	10.0362	9.77808	0.861809	SLC25A1	solute carrier family 25 (mitochondrial carrier; citrate transporter), member 1 [Source:HGNC Symbol;Acc:10979]
Ka01779_726	ENST00000470922	P53007	10.1548	9.65464	9.20457	8.94544	0.82972	SLC25A1	solute carrier family 25 (mitochondrial carrier; citrate transporter), member 1 [Source:HGNC Symbol;Acc:10979]
Ka01780_656	ENST00000238497	O75351	12.2674	12.6904	12.9181	12.7586	-0.359476	VPS4B	vacuolar protein sorting 4 homolog B (S. cerevisiae) [Source:HGNC Symbol;Acc:10895]
Ka01780_698	ENST00000238497	O75351	9.93221	10.4919	10.6795	10.5018	-0.378625	VPS4B	vacuolar protein sorting 4 homolog B (S. cerevisiae) [Source:HGNC Symbol;Acc:10895]
Ka01783_526	ENST00000376156	Q9BVK2	6.84549	7.56224	7.70044	7.67243	-0.482566	ALG8	asparagine-linked glycosylation 8, alpha-1,3-glucosyltransferase homolog (S. cerevisiae) [Source:HGNC Symbol;Acc:23161]
Ka01783_624	ENST00000376156	Q9BVK2	6.85798	7.52356	7.52356	7.57743	-0.359724	ALG8	asparagine-linked glycosylation 8, alpha-1,3-glucosyltransferase homolog (S. cerevisiae) [Source:HGNC Symbol;Acc:23161]
Ka01784_1159	ENST00000354725	Q7KZF4	9.1267	9.78953	9.29462	9.11114	0.255241	SND1	staphylococcal nuclease and tudor domain containing 1 [Source:HGNC Symbol;Acc:30646]
Ka01784_1199	ENST00000354725	Q7KZF4	7.31288	7.89482	7.62205	7.42626	0.0796921	SND1	staphylococcal nuclease and tudor domain containing 1 [Source:HGNC Symbol;Acc:30646]
Ka01785_628	ENST00000369927	O43399	12.6142	12.7566	12.8337	12.6551	-0.0589791	TPD52L2	tumor protein D52-like 2 [Source:HGNC Symbol;Acc:12007]
Ka01785_648	ENST00000369927	O43399	11.8688	12.1674	12.1611	12.0735	-0.0991817	TPD52L2	tumor protein D52-like 2 [Source:HGNC Symbol;Acc:12007]
Ka01786_1	ENST00000377595	P15374	7.07682	7.25739	7.3837	7.22882	-0.13916	UCHL3	ubiquitin carboxyl-terminal esterase L3 (ubiquitin thiolesterase) [Source:HGNC Symbol;Acc:12515]
Ka01786_652	ENST00000377595	P15374	14.7783	14.9293	15.0826	14.9476	-0.161372	UCHL3	ubiquitin carboxyl-terminal esterase L3 (ubiquitin thiolesterase) [Source:HGNC Symbol;Acc:12515]
Ka01788_1	ENST00000216780	Q16822	2.62994	4.10434	1.14405	1.88753	1.85135	PCK2	phosphoenolpyruvate carboxykinase 2 (mitochondrial) [Source:HGNC Symbol;Acc:8725]
Ka01788_70	ENST00000216780	Q16822	3.09255	5.1819	2.70708	1.14405	2.21166	PCK2	phosphoenolpyruvate carboxykinase 2 (mitochondrial) [Source:HGNC Symbol;Acc:8725]
Ka01793_679	ENST00000394440	P50991	9.60733	10.7649	10.6439	10.3663	-0.318988	CCT4	chaperonin containing TCP1, subunit 4 (delta) [Source:HGNC Symbol;Acc:1617]
Ka01793_719	ENST00000394440	P50991	10.0498	11.0967	11.2761	11.043	-0.586294	CCT4	chaperonin containing TCP1, subunit 4 (delta) [Source:HGNC Symbol;Acc:1617]
Ka01795_707	ENST00000366932	Q9Y3B9	9.65284	10.0498	9.99435	9.93958	-0.11562	RRP15	ribosomal RNA processing 15 homolog (S. cerevisiae) [Source:HGNC Symbol;Acc:24255]
Ka01795_812	ENST00000366932	Q9Y3B9	10.6165	11.1098	10.944	10.9513	-0.0844426	RRP15	ribosomal RNA processing 15 homolog (S. cerevisiae) [Source:HGNC Symbol;Acc:24255]
Ka01797_607	ENST00000367772	Q8IZE3	4.63807	5.60881	5.73335	5.30743	-0.39695	SCYL3	SCY1-like 3 (S. cerevisiae) [Source:HGNC Symbol;Acc:19285]
Ka01797_647	ENST00000367772	Q8IZE3	6.94251	7.52356	7.73471	7.40939	-0.339012	SCYL3	SCY1-like 3 (S. cerevisiae) [Source:HGNC Symbol;Acc:19285]
Ka01798_524	ENST00000370841	P11310	9.90689	10.2408	10.1548	9.89633	0.0482657	ACADM	acyl-CoA dehydrogenase, C-4 to C-12 straight chain [Source:HGNC Symbol;Acc:89]
Ka01798_534	ENST00000370841	P11310	10.1163	10.5603	10.4615	10.2644	-0.0246226	ACADM	acyl-CoA dehydrogenase, C-4 to C-12 straight chain [Source:HGNC Symbol;Acc:89]
Ka01799_12	ENST00000491306	P61513	10.3663	10.6348	10.42	10.4094	0.0858911	RPL37A	ribosomal protein L37a [Source:HGNC Symbol;Acc:10348]
Ka01799_2	ENST00000491306	P61513	9.14466	9.21432	9.05528	9.11634	0.0936755	RPL37A	ribosomal protein L37a [Source:HGNC Symbol;Acc:10348]
Ka01801_624	ENST00000220669	Q8TCF1	9.98014	10.3332	10.5314	10.4615	-0.339783	ZFAND1	zinc finger, AN1-type domain 1 [Source:HGNC Symbol;Acc:25858]
Ka01801_667	ENST00000220669	Q8TCF1	11.6119	11.9979	12.2107	12.0532	-0.327043	ZFAND1	zinc finger, AN1-type domain 1 [Source:HGNC Symbol;Acc:25858]
Ka01802_513	ENST00000334478	Q99471	11.2819	11.3934	11.5699	11.3332	-0.113845	PFDN5	prefoldin subunit 5 [Source:HGNC Symbol;Acc:8869]
Ka01802_744	ENST00000334478	Q99471	10.3663	10.5411	10.973	10.8994	-0.482459	PFDN5	prefoldin subunit 5 [Source:HGNC Symbol;Acc:8869]
Ka01805_552	ENST00000399271	Q9NZW4	4.97269	3.03386	1.95233	2.72901	1.66261	DSPP	dentin sialophosphoprotein [Source:HGNC Symbol;Acc:3054]
Ka01805_572	ENST00000399271	Q9NZW4	5.50779	4.42626	3.19219	2.94298	1.89944	DSPP	dentin sialophosphoprotein [Source:HGNC Symbol;Acc:3054]
Ka01806_469	ENST00000251453	P62249	16.2363	16.1888	16.0532	16.0405	0.165713	RPS16	ribosomal protein S16 [Source:HGNC Symbol;Acc:10396]
Ka01806_479	ENST00000251453	P62249	15.6125	15.6268	15.4672	15.4512	0.160469	RPS16	ribosomal protein S16 [Source:HGNC Symbol;Acc:10396]
Ka01807_395	ENST00000376395	Q9UMX0	6.89482	7.66534	8.18982	7.7879	-0.708787	UBQLN1	ubiquilin 1 [Source:HGNC Symbol;Acc:12508]
Ka01807_578	ENST00000376395	Q9UMX0	7.75489	8.55075	9.07146	8.72451	-0.745171	UBQLN1	ubiquilin 1 [Source:HGNC Symbol;Acc:12508]
Ka01809_565	ENST00000254466	Q8NHY3	5.2854	5.97269	5.39575	5.84549	0.00842825	GAS2L2	growth arrest-specific 2 like 2 [Source:HGNC Symbol;Acc:24846]
Ka01810_247	ENST00000360958	P07951	8.3443	9.26444	5.69488	7.2854	2.31423	TPM2	tropomyosin 2 (beta) [Source:HGNC Symbol;Acc:12011]
Ka01810_4	ENST00000360958	P07951	5.74147	6.85798	3.94486	4.66676	1.99392	TPM2	tropomyosin 2 (beta) [Source:HGNC Symbol;Acc:12011]
Ka01811_581	ENST00000518554	Q9NV06	7.84549	8.49985	8.14975	8.02237	0.0866105	DCAF13	DDB1 and CUL4 associated factor 13 [Source:HGNC Symbol;Acc:24535]
Ka01811_621	ENST00000518554	Q9NV06	9.47573	10.2288	9.88874	9.63844	0.0886865	DCAF13	DDB1 and CUL4 associated factor 13 [Source:HGNC Symbol;Acc:24535]
Ka01813_501	ENST00000373358	Q9BVG4	9.10852	9.32867	9.47168	9.31967	-0.177074	CXorf26	chromosome X open reading frame 26 [Source:HGNC Symbol;Acc:28790]
Ka01813_541	ENST00000373358	Q9BVG4	10.8218	10.2877	11.1799	10.7482	-0.409308	CXorf26	chromosome X open reading frame 26 [Source:HGNC Symbol;Acc:28790]
Ka01814_538	ENST00000375389	Q9NZB2	11.1611	11.7271	11.4818	11.3554	0.0255255	FAM120A	family with sequence similarity 120A [Source:HGNC Symbol;Acc:13247]
Ka01814_578	ENST00000375389	Q9NZB2	11.3332	11.865	11.6027	11.4666	0.064415	FAM120A	family with sequence similarity 120A [Source:HGNC Symbol;Acc:13247]
Ka01816_108	ENST00000540713	Q9P2J5	4.45286	4.79181	4.24031	2.87971	1.06233
Ka01817_120	ENST00000504181	P62312	8.62205	9.16993	8.92481	8.99435	-0.0635946	LSM6	LSM6 homolog, U6 small nuclear RNA associated (S. cerevisiae) [Source:HGNC Symbol;Acc:17017]
Ka01817_188	ENST00000504181	P62312	7.82655	8.45533	8.22882	8.15482	-0.0508805	LSM6	LSM6 homolog, U6 small nuclear RNA associated (S. cerevisiae) [Source:HGNC Symbol;Acc:17017]
Ka01818_919	ENST00000554775	Q13573	12.2497	12.4717	12.2137	12.1674	0.170126	SNW1	SNW domain containing 1 [Source:HGNC Symbol;Acc:16696]
Ka01818_959	ENST00000554775	Q13573	11.8727	12.0532	11.8376	11.7271	0.180612	SNW1	SNW domain containing 1 [Source:HGNC Symbol;Acc:16696]
Ka01819_78	ENST00000488500	P68104	7.83289	7.87652	7.64386	7.49985	0.282852	EEF1A1	eukaryotic translation elongation factor 1 alpha 1 [Source:HGNC Symbol;Acc:3189]
Ka01819_98	ENST00000488500	P68104	10.388	10.4305	10.2877	10.1799	0.175424	EEF1A1	eukaryotic translation elongation factor 1 alpha 1 [Source:HGNC Symbol;Acc:3189]
Ka01821_715	ENST00000307961	P36578	14.2213	14.5746	14.2586	14.2732	0.13205	RPL4	ribosomal protein L4 [Source:HGNC Symbol;Acc:10353]
Ka01821_735	ENST00000307961	P36578	14.5981	14.9012	14.6382	14.6039	0.128614	RPL4	ribosomal protein L4 [Source:HGNC Symbol;Acc:10353]
Ka01824_718	ENST00000256103	P02689	15.8679	15.8113	15.9792	15.8989	-0.0994996	PMP2	peripheral myelin protein 2 [Source:HGNC Symbol;Acc:9117]
Ka01824_789	ENST00000256103	P02689	16.0058	15.6183	15.9293	15.8509	-0.0780291	PMP2	peripheral myelin protein 2 [Source:HGNC Symbol;Acc:9117]
Ka01825_635	ENST00000539997	Q9UIY3	9.05257	9.45121	9.12928	8.92184	0.226328	RWDD2A	RWD domain containing 2A [Source:HGNC Symbol;Acc:21385]
Ka01825_678	ENST00000539997	Q9UIY3	7.53916	8.0607	7.76818	7.54689	0.142388	RWDD2A	RWD domain containing 2A [Source:HGNC Symbol;Acc:21385]
Ka01828_676	ENST00000546068	Q13610	9.8009	10.6073	9.98014	9.84862	0.289734
Ka01828_696	ENST00000546068	Q13610	10.5793	11.3332	10.7814	10.6257	0.252701
Ka01829_388	ENST00000391753	P46781	8.83605	8.61102	8.98014	8.9542	-0.24363	RPS9	ribosomal protein S9 [Source:HGNC Symbol;Acc:10442]
Ka01829_393	ENST00000391753	P46781	8.87344	8.63662	8.92184	9.03617	-0.223973	RPS9	ribosomal protein S9 [Source:HGNC Symbol;Acc:10442]
Ka01830_248	ENST00000487519	Q00059	9.68299	9.78136	10.0084	10.0224	-0.283221	TFAM	transcription factor A, mitochondrial [Source:HGNC Symbol;Acc:11741]
Ka01830_288	ENST00000487519	Q00059	9.65464	9.74651	10.0224	10.0084	-0.314823	TFAM	transcription factor A, mitochondrial [Source:HGNC Symbol;Acc:11741]
Ka01833_646	ENST00000460469	Q96D46	8.40939	9.13186	9.19967	9.01402	-0.336222	NMD3	NMD3 homolog (S. cerevisiae) [Source:HGNC Symbol;Acc:24250]
Ka01833_686	ENST00000460469	Q96D46	8.59991	9.31967	9.33092	9.0954	-0.253364	NMD3	NMD3 homolog (S. cerevisiae) [Source:HGNC Symbol;Acc:24250]
Ka01835_467	ENST00000405709	Q96T52	12.8533	13.0835	13.3304	13.3163	-0.354925	IMMP2L	IMP2 inner mitochondrial membrane peptidase-like (S. cerevisiae) [Source:HGNC Symbol;Acc:14598]
Ka01835_544	ENST00000405709	Q96T52	12.7035	12.9855	13.1437	13.1485	-0.301611	IMMP2L	IMP2 inner mitochondrial membrane peptidase-like (S. cerevisiae) [Source:HGNC Symbol;Acc:14598]
Ka01836_5	ENST00000307961	P36578	10.8611	11.3049	11.0362	10.973	0.0784276	RPL4	ribosomal protein L4 [Source:HGNC Symbol;Acc:10353]
Ka01836_616	ENST00000307961	P36578	14.8037	15.1357	14.8287	14.8965	0.107092	RPL4	ribosomal protein L4 [Source:HGNC Symbol;Acc:10353]
Ka01838_714	ENST00000407193	P62263	9.53528	10.5507	9.78627	9.64926	0.325248	RPS14	ribosomal protein S14 [Source:HGNC Symbol;Acc:10387]
Ka01838_726	ENST00000407193	P62263	10.0362	11.043	10.2527	10.1548	0.335859	RPS14	ribosomal protein S14 [Source:HGNC Symbol;Acc:10387]
Ka01842_782	ENST00000346226	O00499	3.99095	5.20163	5.2891	4.39917	-0.24784	BIN1	bridging integrator 1 [Source:HGNC Symbol;Acc:1052]
Ka01842_827	ENST00000346226	O00499	4.64386	5.54535	5.33985	4.73877	0.0552945	BIN1	bridging integrator 1 [Source:HGNC Symbol;Acc:1052]
Ka01843_649	ENST00000336761	Q96EP5	10.1033	10.2761	10.6165	10.4094	-0.323264	DAZAP1	DAZ associated protein 1 [Source:HGNC Symbol;Acc:2683]
Ka01843_709	ENST00000336761	Q96EP5	12.7545	13.1485	13.2877	13.1706	-0.277658	DAZAP1	DAZ associated protein 1 [Source:HGNC Symbol;Acc:2683]
Ka01844_708	ENST00000335214	O00541	10.5507	10.9873	10.8533	10.8218	-0.0685364	PES1	pescadillo ribosomal biogenesis factor 1 [Source:HGNC Symbol;Acc:8848]
Ka01844_755	ENST00000335214	O00541	11.3554	11.697	11.6439	11.5362	-0.0638924	PES1	pescadillo ribosomal biogenesis factor 1 [Source:HGNC Symbol;Acc:8848]
Ka01845_718	ENST00000419916	Q8TBF2	14.4383	14.6551	14.6718	14.6382	-0.108308	FAM213B	family with sequence similarity 213, member B [Source:HGNC Symbol;Acc:28390]
Ka01845_770	ENST00000419916	Q8TBF2	14.8775	15.0276	14.9792	15.0145	-0.0443769	FAM213B	family with sequence similarity 213, member B [Source:HGNC Symbol;Acc:28390]
Ka01846_1035	ENST00000495368	Q9H9S3	13.031	13.3443	12.279	12.0768	1.00973	SEC61A2	Sec61 alpha 2 subunit (S. cerevisiae) [Source:HGNC Symbol;Acc:17702]
Ka01846_1075	ENST00000495368	Q9H9S3	12.7607	13.2303	12.2167	11.9908	0.891741	SEC61A2	Sec61 alpha 2 subunit (S. cerevisiae) [Source:HGNC Symbol;Acc:17702]
Ka01848_472	ENST00000379033	Q9H9S3	12.2615	12.4615	11.5793	11.4305	0.856609	SEC61A2	Sec61 alpha 2 subunit (S. cerevisiae) [Source:HGNC Symbol;Acc:17702]
Ka01848_523	ENST00000379033	Q9H9S3	15.7987	15.9613	15.0575	14.863	0.919717	SEC61A2	Sec61 alpha 2 subunit (S. cerevisiae) [Source:HGNC Symbol;Acc:17702]
Ka01850_403	ENST00000262061	P61923	12.2674	12.7586	12.7524	12.6142	-0.170309	COPZ1	coatomer protein complex, subunit zeta 1 [Source:HGNC Symbol;Acc:2243]
Ka01850_599	ENST00000262061	P61923	13.5627	13.863	13.8533	13.9012	-0.164405	COPZ1	coatomer protein complex, subunit zeta 1 [Source:HGNC Symbol;Acc:2243]
Ka01851_11	ENST00000307961	P36578	6.16993	6.52826	6.37156	6.41785	-0.0456138	RPL4	ribosomal protein L4 [Source:HGNC Symbol;Acc:10353]
Ka01851_645	ENST00000307961	P36578	14.7046	15.2061	14.9246	14.8238	0.0811292	RPL4	ribosomal protein L4 [Source:HGNC Symbol;Acc:10353]
Ka01852_314	ENST00000462138	P29401	9.87652	9.31288	8.78136	8.43045	0.988794	TKT	transketolase [Source:HGNC Symbol;Acc:11834]
Ka01852_575	ENST00000462138	P29401	12.0634	11.3663	10.9293	10.4717	1.01439	TKT	transketolase [Source:HGNC Symbol;Acc:11834]
Ka01853_462	ENST00000326402	Q6YBV0	9.02514	9.34873	9.12153	9.0954	0.0784686	SLC36A4	solute carrier family 36 (proton/amino acid symporter), member 4 [Source:HGNC Symbol;Acc:19660]
Ka01853_565	ENST00000326402	Q6YBV0	8.24317	8.86109	8.53138	8.19476	0.189061	SLC36A4	solute carrier family 36 (proton/amino acid symporter), member 4 [Source:HGNC Symbol;Acc:19660]
Ka01857_894	ENST00000520010	Q08AH1	4.61471	3.72247	3.67807	3.33628	0.66141	ACSM1	acyl-CoA synthetase medium-chain family member 1 [Source:HGNC Symbol;Acc:18049]
Ka01858_562	ENST00000175506	P08243	6.03342	6.4363	6.20945	5.853	0.203634	ASNS	asparagine synthetase (glutamine-hydrolyzing) [Source:HGNC Symbol;Acc:753]
Ka01858_625	ENST00000175506	P08243	6.96578	7.32193	7.03342	6.80735	0.223467	ASNS	asparagine synthetase (glutamine-hydrolyzing) [Source:HGNC Symbol;Acc:753]
Ka01860_35	ENST00000270625	P62280	12.1357	12.5142	11.6883	11.7099	0.625867	RPS11	ribosomal protein S11 [Source:HGNC Symbol;Acc:10384]
Ka01864_254	ENST00000380132	P50395	12.7586	13.0868	12.7916	12.7121	0.170886	GDI2	GDP dissociation inhibitor 2 [Source:HGNC Symbol;Acc:4227]
Ka01864_499	ENST00000380132	P50395	12.1293	12.4512	12.279	12.1293	0.0860905	GDI2	GDP dissociation inhibitor 2 [Source:HGNC Symbol;Acc:4227]
Ka01867_562	ENST00000504811	P51659	11.4868	11.6073	11.4512	11.4409	0.101043	HSD17B4	hydroxysteroid (17-beta) dehydrogenase 4 [Source:HGNC Symbol;Acc:5213]
Ka01867_622	ENST00000504811	P51659	11.2992	11.4767	11.3387	11.2819	0.0776439	HSD17B4	hydroxysteroid (17-beta) dehydrogenase 4 [Source:HGNC Symbol;Acc:5213]
Ka01868_568	ENST00000546280	Q8WUD4	9.2854	9.53916	9.94105	9.9263	-0.521391	CCDC12	coiled-coil domain containing 12 [Source:HGNC Symbol;Acc:28332]
Ka01868_608	ENST00000546280	Q8WUD4	11.0967	11.5018	11.9069	11.7814	-0.544849	CCDC12	coiled-coil domain containing 12 [Source:HGNC Symbol;Acc:28332]
Ka01872_728	ENST00000538797	Q99832	16.8727	16.9882	17.0638	17.0638	-0.133403	CCT7	chaperonin containing TCP1, subunit 7 (eta) [Source:HGNC Symbol;Acc:1622]
Ka01872_768	ENST00000538797	Q99832	15.734	15.906	15.8965	15.8703	-0.0634352	CCT7	chaperonin containing TCP1, subunit 7 (eta) [Source:HGNC Symbol;Acc:1622]
Ka01873_496	ENST00000538771	Q15102	9.47168	9.84392	10.1033	9.86882	-0.328257	PAFAH1B3	platelet-activating factor acetylhydrolase 1b, catalytic subunit 3 (29kDa) [Source:HGNC Symbol;Acc:8576]
Ka01873_606	ENST00000538771	Q15102	9.42417	9.98014	10.2644	9.93074	-0.395437	PAFAH1B3	platelet-activating factor acetylhydrolase 1b, catalytic subunit 3 (29kDa) [Source:HGNC Symbol;Acc:8576]
Ka01876_3	ENST00000307961	P36578	8.17991	8.65105	8.41363	8.37938	0.0189772	RPL4	ribosomal protein L4 [Source:HGNC Symbol;Acc:10353]
Ka01876_690	ENST00000307961	P36578	14.392	14.7046	14.4512	14.4383	0.103559	RPL4	ribosomal protein L4 [Source:HGNC Symbol;Acc:10353]
Ka01877_684	ENST00000552644	P36915	9.96145	10.3987	10.2761	10.2167	-0.0663384	GNL1	guanine nucleotide binding protein-like 1 [Source:HGNC Symbol;Acc:4413]
Ka01877_724	ENST00000552644	P36915	8.15987	8.69349	8.56986	8.54303	-0.129765	GNL1	guanine nucleotide binding protein-like 1 [Source:HGNC Symbol;Acc:4413]
Ka01878_766	ENST00000519346	P54136	6.64386	7.44294	7.70044	7.43463	-0.524134	RARS	arginyl-tRNA synthetase [Source:HGNC Symbol;Acc:9870]
Ka01878_830	ENST00000519346	P54136	7.44294	8.30834	8.61471	8.224	-0.543714	RARS	arginyl-tRNA synthetase [Source:HGNC Symbol;Acc:9870]
Ka01879_685	ENST00000285093	P42765	10.7228	8.86728	9.36851	9.2738	0.473892	ACAA2	acetyl-CoA acyltransferase 2 [Source:HGNC Symbol;Acc:83]
Ka01879_736	ENST00000285093	P42765	12.0967	10.2046	10.697	10.6165	0.493885	ACAA2	acetyl-CoA acyltransferase 2 [Source:HGNC Symbol;Acc:83]
Ka01880_1040	ENST00000378990	P40123	8.67948	9.16239	9.61655	9.35315	-0.563912	CAP2	CAP, adenylate cyclase-associated protein, 2 (yeast) [Source:HGNC Symbol;Acc:20039]
Ka01880_998	ENST00000378990	P40123	9.46557	9.95128	10.3663	10.1421	-0.545789	CAP2	CAP, adenylate cyclase-associated protein, 2 (yeast) [Source:HGNC Symbol;Acc:20039]
Ka01881_1	ENST00000457309	P63104	8.60363	9.37504	9.03617	9.41151	-0.234509	YWHAZ	tyrosine 3-monooxygenase/tryptophan 5-monooxygenase activation protein, zeta polypeptide [Source:HGNC Symbol;Acc:12855]
Ka01881_548	ENST00000457309	P63104	14.1984	14.5567	14.464	14.464	-0.0864399	YWHAZ	tyrosine 3-monooxygenase/tryptophan 5-monooxygenase activation protein, zeta polypeptide [Source:HGNC Symbol;Acc:12855]
Ka01882_233	ENST00000270625	P62280	15.3786	15.3987	15.2288	15.2288	0.159836	RPS11	ribosomal protein S11 [Source:HGNC Symbol;Acc:10384]
Ka01882_369	ENST00000270625	P62280	15.2251	15.2877	15.1277	15.1752	0.10493	RPS11	ribosomal protein S11 [Source:HGNC Symbol;Acc:10384]
Ka01884_488	ENST00000405333	P11926	5.88753	6.64386	5.67243	5.57289	0.643033	ODC1	ornithine decarboxylase 1 [Source:HGNC Symbol;Acc:8109]
Ka01885_514	ENST00000379638	Q00765	10.9513	11.2467	11.3387	11.1923	-0.166502	REEP5	receptor accessory protein 5 [Source:HGNC Symbol;Acc:30077]
Ka01885_7	ENST00000379638	Q00765	6.20359	6.62352	6.85798	6.63517	-0.333023	REEP5	receptor accessory protein 5 [Source:HGNC Symbol;Acc:30077]
Ka01887_511	ENST00000344296	Q969T9	10.6348	11.3049	11.3498	11.2107	-0.310386	WBP2	WW domain binding protein 2 [Source:HGNC Symbol;Acc:12738]
Ka01887_653	ENST00000344296	Q969T9	11.2586	11.8533	11.8455	11.7855	-0.259533	WBP2	WW domain binding protein 2 [Source:HGNC Symbol;Acc:12738]
Ka01888_619	ENST00000425778	Q16629	14.2512	14.6154	14.4448	14.4704	-0.0242873	SRSF7	serine/arginine-rich splicing factor 7 [Source:HGNC Symbol;Acc:10789]
Ka01888_699	ENST00000425778	Q16629	12.7524	13.3581	13.2688	13.2776	-0.217965	SRSF7	serine/arginine-rich splicing factor 7 [Source:HGNC Symbol;Acc:10789]
Ka01889_484	ENST00000335890	Q9UBK9	5.35755	5.38198	6.43796	6.14568	-0.922055	UXT	ubiquitously-expressed, prefoldin-like chaperone [Source:HGNC Symbol;Acc:12641]
Ka01889_546	ENST00000335890	Q9UBK9	3.04264	3.33628	4.56682	3.60881	-0.898348	UXT	ubiquitously-expressed, prefoldin-like chaperone [Source:HGNC Symbol;Acc:12641]
Ka01891_861	ENST00000543146	P78371	10.2046	11.1033	10.9658	10.7731	-0.215532	CCT2	chaperonin containing TCP1, subunit 2 (beta) [Source:HGNC Symbol;Acc:1615]
Ka01891_956	ENST00000543146	P78371	10.0901	11.0768	10.973	10.7398	-0.272916	CCT2	chaperonin containing TCP1, subunit 2 (beta) [Source:HGNC Symbol;Acc:1615]
Ka01893_360	ENST00000293842	P61254	13.9837	14.3718	13.9567	14.0014	0.198668	RPL26	ribosomal protein L26 [Source:HGNC Symbol;Acc:10327]
Ka01893_444	ENST00000293842	P61254	15.734	15.7731	15.6154	15.6354	0.128165	RPL26	ribosomal protein L26 [Source:HGNC Symbol;Acc:10327]
Ka01895_404	ENST00000534910	P51688	8.91289	10.0901	9.45327	8.69349	0.428122	SGSH	N-sulfoglucosamine sulfohydrolase [Source:HGNC Symbol;Acc:10818]
Ka01895_454	ENST00000534910	P51688	5.25927	6.44128	5.26303	4.8125	0.812512	SGSH	N-sulfoglucosamine sulfohydrolase [Source:HGNC Symbol;Acc:10818]
Ka01896_682	ENST00000334660	Q99653	8.67948	9.31288	9.3837	9.01123	-0.201284	CHP1	calcineurin-like EF hand protein 1 [Source:HGNC Symbol;Acc:17433]
Ka01896_772	ENST00000334660	Q99653	7.54689	8.13955	8.15987	7.81378	-0.143603	CHP1	calcineurin-like EF hand protein 1 [Source:HGNC Symbol;Acc:17433]
Ka01901_693	ENST00000323346	Q8NDX2	7.89482	8.3443	8.37938	8.05528	-0.0977736	SLC17A8	solute carrier family 17 (sodium-dependent inorganic phosphate cotransporter), member 8 [Source:HGNC Symbol;Acc:20151]
Ka01901_789	ENST00000323346	Q8NDX2	8.44708	8.94837	9.08481	8.52748	-0.108417	SLC17A8	solute carrier family 17 (sodium-dependent inorganic phosphate cotransporter), member 8 [Source:HGNC Symbol;Acc:20151]
Ka01902_571	ENST00000217315	Q92544	7.7211	8.87652	8.81057	8.31288	-0.262919	TM9SF4	transmembrane 9 superfamily protein member 4 [Source:HGNC Symbol;Acc:30797]
Ka01902_611	ENST00000217315	Q92544	7.93664	8.98868	8.88264	8.37504	-0.16618	TM9SF4	transmembrane 9 superfamily protein member 4 [Source:HGNC Symbol;Acc:30797]
Ka01904_333	ENST00000258080	O43464	6.71425	7.48382	7.19967	7.11894	-0.0602761	HTRA2	HtrA serine peptidase 2 [Source:HGNC Symbol;Acc:14348]
Ka01904_373	ENST00000258080	O43464	6.94251	7.58496	7.47573	7.27612	-0.11219	HTRA2	HtrA serine peptidase 2 [Source:HGNC Symbol;Acc:14348]
Ka01905_721	ENST00000495756	Q9NT62	10.6883	10.5603	11.3608	11.2467	-0.679502	ATG3	autophagy related 3 [Source:HGNC Symbol;Acc:20962]
Ka01905_762	ENST00000495756	Q9NT62	9.8933	9.96	10.7228	10.4094	-0.639448	ATG3	autophagy related 3 [Source:HGNC Symbol;Acc:20962]
Ka01907_454	ENST00000441429	P46781	4.98185	5.69766	5.89724	5.07039	-0.144057	RPS9	ribosomal protein S9 [Source:HGNC Symbol;Acc:10442]
Ka01907_474	ENST00000441429	P46781	5.46597	6.08534	6.01123	5.66107	-0.0604893	RPS9	ribosomal protein S9 [Source:HGNC Symbol;Acc:10442]
Ka01909_406	ENST00000274695	Q5VV42	8.91289	9.59432	9.47573	9.40514	-0.18683	CDKAL1	CDK5 regulatory subunit associated protein 1-like 1 [Source:HGNC Symbol;Acc:21050]
Ka01909_486	ENST00000274695	Q5VV42	9.36413	9.93221	9.87344	9.78627	-0.181682	CDKAL1	CDK5 regulatory subunit associated protein 1-like 1 [Source:HGNC Symbol;Acc:21050]
Ka01912_514	ENST00000550767	Q71U36	15.5893	15.6773	15.8037	15.8012	-0.169176	TUBA1A	tubulin, alpha 1a [Source:HGNC Symbol;Acc:20766]
Ka01912_534	ENST00000550767	Q71U36	15.7046	15.7393	15.8386	15.9223	-0.158557	TUBA1A	tubulin, alpha 1a [Source:HGNC Symbol;Acc:20766]
Ka01913_294	ENST00000380986	P68106	10.7056	11.2761	10.6348	10.4919	0.427546	FKBP1B	FK506 binding protein 1B, 12.6 kDa [Source:HGNC Symbol;Acc:3712]
Ka01913_356	ENST00000380986	P68106	11.6165	12.2107	11.5793	11.4767	0.385579	FKBP1B	FK506 binding protein 1B, 12.6 kDa [Source:HGNC Symbol;Acc:3712]
Ka01918_534	ENST00000378551	O75688	5.40939	6.2384	6.29278	6.16993	-0.407456	PPM1B	protein phosphatase, Mg2+/Mn2+ dependent, 1B [Source:HGNC Symbol;Acc:9276]
Ka01918_575	ENST00000378551	O75688	7.12928	7.96	8.10852	7.78136	-0.4003	PPM1B	protein phosphatase, Mg2+/Mn2+ dependent, 1B [Source:HGNC Symbol;Acc:9276]
Ka01920_724	ENST00000429644	Q04446	8.53916	8.89178	7.98868	7.88874	0.776757	GBE1	glucan (1,4-alpha-), branching enzyme 1 [Source:HGNC Symbol;Acc:4180]
Ka01920_784	ENST00000429644	Q04446	7.63662	8.17493	7.32193	7.09803	0.695795	GBE1	glucan (1,4-alpha-), branching enzyme 1 [Source:HGNC Symbol;Acc:4180]
Ka01921_68	ENST00000397555	P60323	8.18982	8.30378	8.44294	8.41785	-0.183595	NANOS3	nanos homolog 3 (Drosophila) [Source:HGNC Symbol;Acc:22048]
Ka01921_73	ENST00000397555	P60323	5.94486	6.1375	6.11686	6.13955	-0.0870266	NANOS3	nanos homolog 3 (Drosophila) [Source:HGNC Symbol;Acc:22048]
Ka01925_491	ENST00000460338	Q6UW63	7.14975	7.98868	7.93664	7.65105	-0.224629	KDELC1	KDEL (Lys-Asp-Glu-Leu) containing 1 [Source:HGNC Symbol;Acc:19350]
Ka01925_594	ENST00000460338	Q6UW63	8.61102	9.48583	9.34651	9.03067	-0.140163	KDELC1	KDEL (Lys-Asp-Glu-Leu) containing 1 [Source:HGNC Symbol;Acc:19350]
Ka01934_1468	ENST00000397766	Q96DM1	4.50462	5.33271	4.39917	5.04002	0.199071	PGBD4	piggyBac transposable element derived 4 [Source:HGNC Symbol;Acc:19401]
Ka01934_1598	ENST00000397766	Q96DM1	1.87578	1.69153	2.91073	2.16027	-0.751847	PGBD4	piggyBac transposable element derived 4 [Source:HGNC Symbol;Acc:19401]
Ka01945_559	ENST00000373608	Q9H9Q2	8.92481	9.26209	9.42626	9.31967	-0.279515	COPS7B	COP9 constitutive photomorphogenic homolog subunit 7B (Arabidopsis) [Source:HGNC Symbol;Acc:16760]
Ka01945_579	ENST00000373608	Q9H9Q2	10.697	11.0084	11.0768	11.0154	-0.193417	COPS7B	COP9 constitutive photomorphogenic homolog subunit 7B (Arabidopsis) [Source:HGNC Symbol;Acc:16760]
Ka01946_433	ENST00000448192	Q9NY93	11.3387	11.5314	11.8572	11.4919	-0.239469	DDX56	DEAD (Asp-Glu-Ala-Asp) box helicase 56 [Source:HGNC Symbol;Acc:18193]
Ka01946_479	ENST00000448192	Q9NY93	11.8376	11.8803	12.2556	11.9256	-0.231598	DDX56	DEAD (Asp-Glu-Ala-Asp) box helicase 56 [Source:HGNC Symbol;Acc:18193]
Ka01949_674	ENST00000338230	Q6ZNG1	10.9144	11.1674	11.5362	11.4666	-0.460515	ZNF600	zinc finger protein 600 [Source:HGNC Symbol;Acc:30951]
Ka01949_714	ENST00000338230	Q6ZNG1	11.2819	11.4512	11.8611	11.7228	-0.425377	ZNF600	zinc finger protein 600 [Source:HGNC Symbol;Acc:30951]
Ka01955_512	ENST00000535500	Q9NRY7	4.848	4.98185	5.01792	4.09592	0.358002
Ka01955_554	ENST00000535500	Q9NRY7	5.42626	5.92125	6.00675	5.41616	-0.0377002
Ka01957_714	ENST00000543146	P78371	10.0768	10.5216	10.3772	10.3332	-0.0559749	CCT2	chaperonin containing TCP1, subunit 2 (beta) [Source:HGNC Symbol;Acc:1615]
Ka01957_808	ENST00000543146	P78371	11.6027	12.1737	11.944	11.8494	-0.00850451	CCT2	chaperonin containing TCP1, subunit 2 (beta) [Source:HGNC Symbol;Acc:1615]
Ka01960_250	ENST00000274711	O43300	6.74147	6.48543	6.65821	6.42291	0.0728883	LRRTM2	leucine rich repeat transmembrane neuronal 2 [Source:HGNC Symbol;Acc:19409]
Ka01960_290	ENST00000274711	O43300	6.33628	5.7866	5.97957	6.1127	0.0153058	LRRTM2	leucine rich repeat transmembrane neuronal 2 [Source:HGNC Symbol;Acc:19409]
Ka01961_304	ENST00000156471	O60306	7.59246	8.43045	9.43671	9.3966	-1.4052	AQR	aquarius homolog (mouse) [Source:HGNC Symbol;Acc:29513]
Ka01961_546	ENST00000156471	O60306	8.95128	9.57554	10.5793	10.2992	-1.17585	AQR	aquarius homolog (mouse) [Source:HGNC Symbol;Acc:29513]
Ka01962_1	ENST00000270625	P62280	8.50779	8.81698	8.74819	8.86109	-0.142251	RPS11	ribosomal protein S11 [Source:HGNC Symbol;Acc:10384]
Ka01962_11	ENST00000270625	P62280	9.36413	9.62571	9.78136	9.76653	-0.279023	RPS11	ribosomal protein S11 [Source:HGNC Symbol;Acc:10384]
Ka01963_407	ENST00000299767	P14625	10.1033	10.5314	10.3219	10.0768	0.117963	HSP90B1	heat shock protein 90kDa beta (Grp94), member 1 [Source:HGNC Symbol;Acc:12028]
Ka01963_481	ENST00000299767	P14625	10.9293	11.2935	11.043	10.8688	0.15544	HSP90B1	heat shock protein 90kDa beta (Grp94), member 1 [Source:HGNC Symbol;Acc:12028]
Ka01964_382	ENST00000280326	P48643	8.37504	9.57743	9.29692	9.10591	-0.225178	CCT5	chaperonin containing TCP1, subunit 5 (epsilon) [Source:HGNC Symbol;Acc:1618]
Ka01964_570	ENST00000280326	P48643	8.16993	9.09803	8.94837	8.94837	-0.314389	CCT5	chaperonin containing TCP1, subunit 5 (epsilon) [Source:HGNC Symbol;Acc:1618]
Ka01966_402	ENST00000334256	O00629	11.2527	11.769	11.8258	11.7099	-0.257011	KPNA4	karyopherin alpha 4 (importin alpha 3) [Source:HGNC Symbol;Acc:6397]
Ka01966_442	ENST00000334256	O00629	11.8956	12.4014	12.5191	12.3663	-0.294239	KPNA4	karyopherin alpha 4 (importin alpha 3) [Source:HGNC Symbol;Acc:6397]
Ka01967_488	ENST00000446176	Q96RU3	8.78463	9.2854	9.14466	8.90388	0.0107485	FNBP1	formin binding protein 1 [Source:HGNC Symbol;Acc:17069]
Ka01967_559	ENST00000446176	Q96RU3	6.67243	7.11894	7.11894	6.82018	-0.0738768	FNBP1	formin binding protein 1 [Source:HGNC Symbol;Acc:17069]
Ka01968_178	ENST00000544315	P49840	8.29462	9.26913	9.71768	9.22641	-0.690171
Ka01968_619	ENST00000544315	P49840	10.3443	11.1293	11.5793	11.2046	-0.655154
Ka01969_456	ENST00000244227	Q8WVK2	6.33985	6.36807	5.77083	6.42962	0.253737	SNRNP27	small nuclear ribonucleoprotein 27kDa (U4/U6.U5) [Source:HGNC Symbol;Acc:30240]
Ka01969_504	ENST00000244227	Q8WVK2	7.65821	6.56834	6.34518	7.29462	0.293372	SNRNP27	small nuclear ribonucleoprotein 27kDa (U4/U6.U5) [Source:HGNC Symbol;Acc:30240]
Ka01970_779	ENST00000400266	P54578	9.7879	10.1293	10.2527	10.1293	-0.232381	USP14	ubiquitin specific peptidase 14 (tRNA-guanine transglycosylase) [Source:HGNC Symbol;Acc:12612]
Ka01970_839	ENST00000400266	P54578	9.73302	10.0084	10.1674	10.0634	-0.244685	USP14	ubiquitin specific peptidase 14 (tRNA-guanine transglycosylase) [Source:HGNC Symbol;Acc:12612]
Ka01972_599	ENST00000533917	Q8IVL1	7.74819	8.02791	9.00282	8.64386	-0.935286	NAV2	neuron navigator 2 [Source:HGNC Symbol;Acc:15997]
Ka01972_692	ENST00000533917	Q8IVL1	7.58496	7.83289	8.89482	8.48784	-0.982403	NAV2	neuron navigator 2 [Source:HGNC Symbol;Acc:15997]
Ka01973_12	ENST00000360416	P35580	8.38802	9.43045	9.24317	8.9542	-0.18945	MYH10	myosin, heavy chain 10, non-muscle [Source:HGNC Symbol;Acc:7568]
Ka01973_44	ENST00000360416	P35580	9.09011	10.0498	9.90839	9.66178	-0.215105	MYH10	myosin, heavy chain 10, non-muscle [Source:HGNC Symbol;Acc:7568]
Ka01974_468	ENST00000268043	Q9H611	1.41684	1.926	3.54844	2.98003	-1.59281	PIF1	PIF1 5'-to-3' DNA helicase homolog (S. cerevisiae) [Source:HGNC Symbol;Acc:26220]
Ka01974_510	ENST00000268043	Q9H611	3.88753	4.72247	5.52356	5.0045	-0.959036	PIF1	PIF1 5'-to-3' DNA helicase homolog (S. cerevisiae) [Source:HGNC Symbol;Acc:26220]
Ka01975_468	ENST00000253237	Q9BQ67	5.66107	6.83289	6.24982	6.1416	0.0512673	GRWD1	glutamate-rich WD repeat containing 1 [Source:HGNC Symbol;Acc:21270]
Ka01975_508	ENST00000253237	Q9BQ67	7.59246	8.64024	8.01681	7.71425	0.250824	GRWD1	glutamate-rich WD repeat containing 1 [Source:HGNC Symbol;Acc:21270]
Ka01979_531	ENST00000343289	P49902	4.04439	5.75756	5.79181	5.40599	-0.697928	NT5C2	5'-nucleotidase, cytosolic II [Source:HGNC Symbol;Acc:8022]
Ka01979_571	ENST00000343289	P49902	6.85798	8.40514	8.49185	8.16993	-0.699328	NT5C2	5'-nucleotidase, cytosolic II [Source:HGNC Symbol;Acc:8022]
Ka01980_454	ENST00000374518	Q14692	7.11894	7.40939	7.63662	7.48382	-0.296054	BMS1	BMS1 homolog, ribosome assembly protein (yeast) [Source:HGNC Symbol;Acc:23505]
Ka01980_523	ENST00000374518	Q14692	7.08746	7.48382	7.60733	7.42626	-0.231158	BMS1	BMS1 homolog, ribosome assembly protein (yeast) [Source:HGNC Symbol;Acc:23505]
Ka01982_595	ENST00000290858	Q13951	3.57289	4.10434	4.22497	4.05311	-0.300426	CBFB	core-binding factor, beta subunit [Source:HGNC Symbol;Acc:1539]
Ka01983_869	ENST00000392358	Q13098	8.49985	8.94837	9.41785	9.08215	-0.525894	GPS1	G protein pathway suppressor 1 [Source:HGNC Symbol;Acc:4549]
Ka01983_909	ENST00000392358	Q13098	10.5018	10.8688	11.2761	10.9069	-0.406178	GPS1	G protein pathway suppressor 1 [Source:HGNC Symbol;Acc:4549]
Ka01985_435	ENST00000544894	Q99807	8.19476	8.64024	8.79766	8.46352	-0.213092	COQ7	coenzyme Q7 homolog, ubiquinone (yeast) [Source:HGNC Symbol;Acc:2244]
Ka01985_482	ENST00000544894	Q99807	6.74147	7.34873	7.59991	7.45121	-0.480464	COQ7	coenzyme Q7 homolog, ubiquinone (yeast) [Source:HGNC Symbol;Acc:2244]
Ka01988_536	ENST00000451299	Q9UM13	10.1923	10.7398	10.9658	10.8533	-0.44351	ANAPC10	anaphase promoting complex subunit 10 [Source:HGNC Symbol;Acc:24077]
Ka01988_658	ENST00000451299	Q9UM13	9.93664	10.4919	10.7895	10.6528	-0.506944	ANAPC10	anaphase promoting complex subunit 10 [Source:HGNC Symbol;Acc:24077]
Ka01992_752	ENST00000422003	Q5QJ74	7.79442	8.47978	8.59246	8.38802	-0.353139	TBCEL	tubulin folding cofactor E-like [Source:HGNC Symbol;Acc:28115]
Ka01993_367	ENST00000435070	Q16630	3.79701	5.0045	4.44626	4.2555	0.0498787	CPSF6	cleavage and polyadenylation specific factor 6, 68kDa [Source:HGNC Symbol;Acc:13871]
Ka01993_387	ENST00000435070	Q16630	5.14568	5.80478	5.75489	5.33985	-0.0721418	CPSF6	cleavage and polyadenylation specific factor 6, 68kDa [Source:HGNC Symbol;Acc:13871]
Ka01994_648	ENST00000251250	Q8N5C7	10.3219	11.0293	11.0566	10.7482	-0.226808	DTWD1	DTW domain containing 1 [Source:HGNC Symbol;Acc:30926]
Ka01994_694	ENST00000251250	Q8N5C7	11.0014	11.8057	11.7855	11.4767	-0.227523	DTWD1	DTW domain containing 1 [Source:HGNC Symbol;Acc:30926]
Ka01999_1024	ENST00000414542	P62952	2.16027	3.28983	3.80735	3.27053	-0.813887	BLCAP	bladder cancer associated protein [Source:HGNC Symbol;Acc:1055]
Ka01999_984	ENST00000414542	P62952	3.19849	3.75489	4.03562	4.29278	-0.687512	BLCAP	bladder cancer associated protein [Source:HGNC Symbol;Acc:1055]
Ka02002_428	ENST00000413454	P37198	6.67243	7.64386	7.64386	7.39232	-0.359946	NUP62	nucleoporin 62kDa [Source:HGNC Symbol;Acc:8066]
Ka02002_468	ENST00000413454	P37198	7.99435	8.87036	8.82972	8.62936	-0.297181	NUP62	nucleoporin 62kDa [Source:HGNC Symbol;Acc:8066]
Ka02004_793	ENST00000219252	P19387	8.91289	9.56986	9.37721	9.30834	-0.101402	POLR2C	polymerase (RNA) II (DNA directed) polypeptide C, 33kDa [Source:HGNC Symbol;Acc:9189]
Ka02004_892	ENST00000219252	P19387	10.3663	10.9218	10.6883	10.6165	-0.008318	POLR2C	polymerase (RNA) II (DNA directed) polypeptide C, 33kDa [Source:HGNC Symbol;Acc:9189]
Ka02007_279	ENST00000265062	P51149	8.66534	9.51767	9.67419	9.3966	-0.443896	RAB7A	RAB7A, member RAS oncogene family [Source:HGNC Symbol;Acc:9788]
Ka02007_346	ENST00000265062	P51149	8.9542	9.72962	9.88111	9.59619	-0.396743	RAB7A	RAB7A, member RAS oncogene family [Source:HGNC Symbol;Acc:9788]
Ka02008_696	ENST00000464253	Q99543	10.2992	10.3663	10.5981	10.4919	-0.212188	DNAJC2	DnaJ (Hsp40) homolog, subfamily C, member 2 [Source:HGNC Symbol;Acc:13192]
Ka02008_743	ENST00000464253	Q99543	12.7895	13.0172	13.0617	12.9712	-0.113101	DNAJC2	DnaJ (Hsp40) homolog, subfamily C, member 2 [Source:HGNC Symbol;Acc:13192]
Ka02010_526	ENST00000336411	P08684	6.55919	7.42626	7.69349	6.94251	-0.325275	CYP3A4	cytochrome P450, family 3, subfamily A, polypeptide 4 [Source:HGNC Symbol;Acc:2637]
Ka02010_566	ENST00000336411	P08684	6.40088	7.59991	7.74147	7.16993	-0.4553	CYP3A4	cytochrome P450, family 3, subfamily A, polypeptide 4 [Source:HGNC Symbol;Acc:2637]
Ka02012_20	ENST00000299633	Q9Y3E1	6.87036	7.05528	6.75489	6.56834	0.301212		Hepatoma-derived growth factor-related protein 3 [Source:UniProtKB/Swiss-Prot;Acc:Q9Y3E1]
Ka02012_474	ENST00000299633	Q9Y3E1	9.15228	9.66178	9.43671	9.24555	0.0658993		Hepatoma-derived growth factor-related protein 3 [Source:UniProtKB/Swiss-Prot;Acc:Q9Y3E1]
Ka02014_517	ENST00000376588	Q9Y617	6.26679	6.98868	5.75489	5.87774	0.81142	PSAT1	phosphoserine aminotransferase 1 [Source:HGNC Symbol;Acc:19129]
Ka02014_537	ENST00000376588	Q9Y617	6.6865	7.47573	6.4363	6.42626	0.649837	PSAT1	phosphoserine aminotransferase 1 [Source:HGNC Symbol;Acc:19129]
Ka02015_428	ENST00000297135	Q9UP83	2.69377	3.10098	3.32193	3.43296	-0.480072	COG5	component of oligomeric golgi complex 5 [Source:HGNC Symbol;Acc:14857]
Ka02015_468	ENST00000297135	Q9UP83	4.3505	4.57289	4.59694	4.47897	-0.07626	COG5	component of oligomeric golgi complex 5 [Source:HGNC Symbol;Acc:14857]
Ka02016_687	ENST00000269122	Q00610	9.78463	9.9263	9.93221	9.61102	0.0838456	CLTC	clathrin, heavy chain (Hc) [Source:HGNC Symbol;Acc:2092]
Ka02016_903	ENST00000269122	Q00610	8.25739	8.71768	8.9542	8.54303	-0.261082	CLTC	clathrin, heavy chain (Hc) [Source:HGNC Symbol;Acc:2092]
Ka02017_514	ENST00000257848	Q9UBP6	5.92362	6.27053	6.32373	6.26679	-0.198182	METTL1	methyltransferase like 1 [Source:HGNC Symbol;Acc:7030]
Ka02017_526	ENST00000257848	Q9UBP6	5.59096	6.18785	6.02901	5.99774	-0.123973	METTL1	methyltransferase like 1 [Source:HGNC Symbol;Acc:7030]
Ka02020_897	ENST00000359621	P08217	7.52356	8.20457	8.06609	7.84549	-0.0917231	CELA2A	chymotrypsin-like elastase family, member 2A [Source:HGNC Symbol;Acc:24609]
Ka02020_939	ENST00000359621	P08217	8.59246	9.29462	8.9571	8.78463	0.0726704	CELA2A	chymotrypsin-like elastase family, member 2A [Source:HGNC Symbol;Acc:24609]
Ka02021_329	ENST00000274181	Q8TE57	5.17393	5.89724	6.07895	5.70321	-0.355498	ADAMTS16	ADAM metallopeptidase with thrombospondin type 1 motif, 16 [Source:HGNC Symbol;Acc:17108]
Ka02023_107	ENST00000495986	Q99714	9.26209	9.17243	9.46964	9.39017	-0.212644	HSD17B10	hydroxysteroid (17-beta) dehydrogenase 10 [Source:HGNC Symbol;Acc:4800]
Ka02023_87	ENST00000495986	Q99714	5.25927	5.31832	5.38198	5.2891	-0.0467414	HSD17B10	hydroxysteroid (17-beta) dehydrogenase 10 [Source:HGNC Symbol;Acc:4800]
Ka02025_438	ENST00000413919	O15504	4.64962	4.82273	5.71149	5.66107	-0.950107	NUPL2	nucleoporin like 2 [Source:HGNC Symbol;Acc:17010]
Ka02025_478	ENST00000413919	O15504	5.72792	6.20945	6.84549	6.47735	-0.692735	NUPL2	nucleoporin like 2 [Source:HGNC Symbol;Acc:17010]
Ka02029_413	ENST00000381527	P49336	5.08321	6.11894	6.06609	5.78398	-0.323958	CDK8	cyclin-dependent kinase 8 [Source:HGNC Symbol;Acc:1779]
Ka02029_453	ENST00000381527	P49336	5.80735	6.82018	6.85798	6.56682	-0.398631	CDK8	cyclin-dependent kinase 8 [Source:HGNC Symbol;Acc:1779]
Ka02031_873	ENST00000471696	P62341	11.388	11.4868	12.06	12.0532	-0.619208		selenoprotein T precursor [Source:RefSeq peptide;Acc:NP_057359]
Ka02031_916	ENST00000471696	P62341	12.2877	12.446	12.9908	13.0189	-0.637973		selenoprotein T precursor [Source:RefSeq peptide;Acc:NP_057359]
Ka02035_384	ENST00000406581	P49005	6.75489	7.74147	7.58496	7.40939	-0.248999	POLD2	polymerase (DNA directed), delta 2, accessory subunit [Source:HGNC Symbol;Acc:9176]
Ka02035_424	ENST00000406581	P49005	9.14466	10.0362	9.89936	9.83289	-0.275708	POLD2	polymerase (DNA directed), delta 2, accessory subunit [Source:HGNC Symbol;Acc:9176]
Ka02039_520	ENST00000322090	O75323	8.87958	9.49985	9.01681	8.76818	0.297218	GBAS	glioblastoma amplified sequence [Source:HGNC Symbol;Acc:4179]
Ka02039_594	ENST00000322090	O75323	9.32418	9.86573	9.51175	9.21917	0.229496	GBAS	glioblastoma amplified sequence [Source:HGNC Symbol;Acc:4179]
Ka02042_437	ENST00000539202	Q969U7	9.31515	9.80413	9.70044	9.68475	-0.132954
Ka02042_477	ENST00000539202	Q969U7	7.53138	8.36194	8.14466	8.01681	-0.134071
Ka02046_621	ENST00000535980	P38405	11.3387	11.3608	11.2703	11.0835	0.172904	GNAL	guanine nucleotide binding protein (G protein), alpha activating activity polypeptide, olfactory type [Source:HGNC Symbol;Acc:4388]
Ka02046_785	ENST00000535980	P38405	11.9403	11.9837	11.9403	11.7271	0.128318	GNAL	guanine nucleotide binding protein (G protein), alpha activating activity polypeptide, olfactory type [Source:HGNC Symbol;Acc:4388]
Ka02047_690	ENST00000290349	P16152	12.0224	12.5981	12.6573	12.3581	-0.1975	CBR1	carbonyl reductase 1 [Source:HGNC Symbol;Acc:1548]
Ka02047_739	ENST00000290349	P16152	12.7013	13.0785	13.0447	12.9163	-0.0905987	CBR1	carbonyl reductase 1 [Source:HGNC Symbol;Acc:1548]
Ka02049_61	ENST00000381125	Q01813	5.0917	5.24793	5.18587	4.7866	0.183582	PFKP	phosphofructokinase, platelet [Source:HGNC Symbol;Acc:8878]
Ka02049_81	ENST00000381125	Q01813	7.31288	7.40088	7.3837	6.6865	0.321779	PFKP	phosphofructokinase, platelet [Source:HGNC Symbol;Acc:8878]
Ka02050_445	ENST00000526724	Q9P1Y6	5.98868	6.23074	6.24982	6.19771	-0.114054	PHRF1	PHD and ring finger domains 1 [Source:HGNC Symbol;Acc:24351]
Ka02050_485	ENST00000526724	Q9P1Y6	5.57289	5.71425	5.80735	5.58195	-0.0510867	PHRF1	PHD and ring finger domains 1 [Source:HGNC Symbol;Acc:24351]
Ka02051_120	ENST00000355815	P36956	8.66178	9.41363	9.35535	8.86419	-0.0720656	SREBF1	sterol regulatory element binding transcription factor 1 [Source:HGNC Symbol;Acc:11289]
Ka02051_172	ENST00000355815	P36956	9.62571	10.3987	10.2527	9.74819	0.0117971	SREBF1	sterol regulatory element binding transcription factor 1 [Source:HGNC Symbol;Acc:11289]
Ka02052_371	ENST00000556816	Q86U28	8.7879	9.29692	9.09276	9.01959	-0.0137646	ISCA2	iron-sulfur cluster assembly 2 homolog (S. cerevisiae) [Source:HGNC Symbol;Acc:19857]
Ka02052_399	ENST00000556816	Q86U28	9.49785	9.98014	9.8392	9.87344	-0.117328	ISCA2	iron-sulfur cluster assembly 2 homolog (S. cerevisiae) [Source:HGNC Symbol;Acc:19857]
Ka02053_284	ENST00000491937	P62081	14.2512	14.5142	14.3163	14.3373	0.0558914	RPS7	ribosomal protein S7 [Source:HGNC Symbol;Acc:10440]
Ka02053_366	ENST00000491937	P62081	14.2732	14.4956	14.3021	14.3443	0.0612272	RPS7	ribosomal protein S7 [Source:HGNC Symbol;Acc:10440]
Ka02055_349	ENST00000367492	Q96RW7	4.59694	5.46597	4.10434	3.97269	0.99294	HMCN1	hemicentin 1 [Source:HGNC Symbol;Acc:19194]
Ka02055_418	ENST00000367492	Q96RW7	6.62498	7.97728	6.80735	6.58045	0.607228	HMCN1	hemicentin 1 [Source:HGNC Symbol;Acc:19194]
Ka02067_512	ENST00000455872	P48436	10.0224	10.1293	10.7056	10.8376	-0.695805
Ka02067_583	ENST00000455872	P48436	10.7056	10.5603	11.2992	11.3106	-0.671928
Ka02069_568	ENST00000354371	Q99627	9.64386	10.0634	10.5118	10.4512	-0.627856	COPS8	COP9 constitutive photomorphogenic homolog subunit 8 (Arabidopsis) [Source:HGNC Symbol;Acc:24335]
Ka02069_629	ENST00000354371	Q99627	10.5699	10.9513	11.4666	11.3443	-0.644871	COPS8	COP9 constitutive photomorphogenic homolog subunit 8 (Arabidopsis) [Source:HGNC Symbol;Acc:24335]
Ka02075_609	ENST00000528052	P54315	6.01346	8.90388	6.74147	6.47411	0.850883	PNLIPRP1	pancreatic lipase-related protein 1 [Source:HGNC Symbol;Acc:9156]
Ka02075_676	ENST00000528052	P54315	5.29646	8.20945	6.27612	5.97269	0.628547	PNLIPRP1	pancreatic lipase-related protein 1 [Source:HGNC Symbol;Acc:9156]
Ka02078_669	ENST00000359678	Q6NVY1	6.55766	7.10852	5.94017	6.05745	0.834281	HIBCH	3-hydroxyisobutyryl-CoA hydrolase [Source:HGNC Symbol;Acc:4908]
Ka02078_729	ENST00000359678	Q6NVY1	6.87036	7.42626	6.04002	6.42962	0.913499	HIBCH	3-hydroxyisobutyryl-CoA hydrolase [Source:HGNC Symbol;Acc:4908]
Ka02081_442	ENST00000260641	P61160	6.67243	7.65105	7.25739	7.17991	-0.0569099	ACTR2	ARP2 actin-related protein 2 homolog (yeast) [Source:HGNC Symbol;Acc:169]
Ka02081_646	ENST00000260641	P61160	9.06878	9.81538	9.54303	9.32643	0.00735013	ACTR2	ARP2 actin-related protein 2 homolog (yeast) [Source:HGNC Symbol;Acc:169]
Ka02084_530	ENST00000372114	Q96S44	8.74819	9.37721	9.58871	9.71253	-0.587919	TP53RK	TP53 regulating kinase [Source:HGNC Symbol;Acc:16197]
Ka02084_570	ENST00000372114	Q96S44	9.91289	10.5699	10.6883	10.7814	-0.493433	TP53RK	TP53 regulating kinase [Source:HGNC Symbol;Acc:16197]
Ka02086_401	ENST00000377067	P78333	6.93074	7.06609	6.91886	6.70044	0.188762	GPC5	glypican 5 [Source:HGNC Symbol;Acc:4453]
Ka02086_455	ENST00000377067	P78333	6.65821	6.79442	6.5157	6.25361	0.341658	GPC5	glypican 5 [Source:HGNC Symbol;Acc:4453]
Ka02088_437	ENST00000440161	O75528	7.43463	7.8009	8.20945	8.03892	-0.506422	TADA3	transcriptional adaptor 3 [Source:HGNC Symbol;Acc:19422]
Ka02088_448	ENST00000440161	O75528	7.58496	7.70044	8.26679	8.11374	-0.547563	TADA3	transcriptional adaptor 3 [Source:HGNC Symbol;Acc:19422]
Ka02089_621	ENST00000379245	Q9UHY8	3.19849	4.0268	2.04614	1.94486	1.61715	FEZ2	fasciculation and elongation protein zeta 2 (zygin II) [Source:HGNC Symbol;Acc:3660]
Ka02089_667	ENST00000379245	Q9UHY8	4	4.61471	3.41954	3.66676	0.764207	FEZ2	fasciculation and elongation protein zeta 2 (zygin II) [Source:HGNC Symbol;Acc:3660]
Ka02093_549	ENST00000358506	P62140	10.9513	11.3987	11.6662	11.584	-0.450109	PPP1CB	protein phosphatase 1, catalytic subunit, beta isozyme [Source:HGNC Symbol;Acc:9282]
Ka02093_589	ENST00000358506	P62140	12.0154	12.4067	12.6991	12.5435	-0.410251	PPP1CB	protein phosphatase 1, catalytic subunit, beta isozyme [Source:HGNC Symbol;Acc:9282]
Ka02094_442	ENST00000441448	Q9H7B2	11.6303	12.0362	12.1228	12.0701	-0.263254	RPF2	ribosome production factor 2 homolog (S. cerevisiae) [Source:HGNC Symbol;Acc:20870]
Ka02094_482	ENST00000441448	Q9H7B2	12.2877	12.6926	12.7586	12.7356	-0.256934	RPF2	ribosome production factor 2 homolog (S. cerevisiae) [Source:HGNC Symbol;Acc:20870]
Ka02095_483	ENST00000307961	P36578	14.3786	14.7524	14.508	14.4767	0.073079	RPL4	ribosomal protein L4 [Source:HGNC Symbol;Acc:10353]
Ka02095_493	ENST00000307961	P36578	14.5142	14.9106	14.6382	14.6211	0.0827589	RPL4	ribosomal protein L4 [Source:HGNC Symbol;Acc:10353]
Ka02098_642	ENST00000324366	O14744	12.9256	13.2288	13.0684	13.0327	0.0265981	PRMT5	protein arginine methyltransferase 5 [Source:HGNC Symbol;Acc:10894]
Ka02098_682	ENST00000324366	O14744	11.5981	11.9549	11.7649	11.7398	0.0241618	PRMT5	protein arginine methyltransferase 5 [Source:HGNC Symbol;Acc:10894]
Ka02100_465	ENST00000415913	O75874	6.15785	6.03562	5.86542	6.06393	0.132059	IDH1	isocitrate dehydrogenase 1 (NADP+), soluble [Source:HGNC Symbol;Acc:5382]
Ka02100_485	ENST00000415913	O75874	7.01123	6.64386	6.79442	6.6865	0.0870835	IDH1	isocitrate dehydrogenase 1 (NADP+), soluble [Source:HGNC Symbol;Acc:5382]
Ka02101_526	ENST00000297990	Q9H6R4	7.49985	8.31288	8.11374	7.93074	-0.115875	NOL6	nucleolar protein family 6 (RNA-associated) [Source:HGNC Symbol;Acc:19910]
Ka02101_579	ENST00000297990	Q9H6R4	6.52826	7.48382	7.29462	6.97728	-0.129913	NOL6	nucleolar protein family 6 (RNA-associated) [Source:HGNC Symbol;Acc:19910]
Ka02104_785	ENST00000367492	Q96RW7	5.37851	6.12516	4.9542	4.39232	1.07858	HMCN1	hemicentin 1 [Source:HGNC Symbol;Acc:19194]
Ka02104_825	ENST00000367492	Q96RW7	5.46923	6.19574	5	4.94486	0.860059	HMCN1	hemicentin 1 [Source:HGNC Symbol;Acc:19194]
Ka02105_589	ENST00000314595	P30876	9.16239	9.87191	9.74987	9.58684	-0.151206	POLR2B	polymerase (RNA) II (DNA directed) polypeptide B, 140kDa [Source:HGNC Symbol;Acc:9188]
Ka02106_464	ENST00000306077	Q9BTV4	7.73471	8.50779	8.64386	8.3966	-0.398978	TMEM43	transmembrane protein 43 [Source:HGNC Symbol;Acc:28472]
Ka02106_535	ENST00000306077	Q9BTV4	8.21432	9.20701	9.20945	9.01123	-0.399674	TMEM43	transmembrane protein 43 [Source:HGNC Symbol;Acc:28472]
Ka02108_222	ENST00000283027	P53384	7.58496	8.40088	8.00562	7.94837	0.0159251	NUBP1	nucleotide binding protein 1 [Source:HGNC Symbol;Acc:8041]
Ka02108_252	ENST00000283027	P53384	3.67807	4.17792	4.20163	3.48543	0.0844645	NUBP1	nucleotide binding protein 1 [Source:HGNC Symbol;Acc:8041]
Ka02109_366	ENST00000369839	Q15542	8.20945	8.8009	9.12928	9.03617	-0.577552	TAF5	TAF5 RNA polymerase II, TATA box binding protein (TBP)-associated factor, 100kDa [Source:HGNC Symbol;Acc:11539]
Ka02109_386	ENST00000369839	Q15542	6.76818	7.62205	7.82018	7.7879	-0.608923	TAF5	TAF5 RNA polymerase II, TATA box binding protein (TBP)-associated factor, 100kDa [Source:HGNC Symbol;Acc:11539]
Ka02110_254	ENST00000317235	Q53F39	6.17193	6.71425	6.98868	6.80735	-0.454933	MPPE1	metallophosphoesterase 1 [Source:HGNC Symbol;Acc:15988]
Ka02110_311	ENST00000317235	Q53F39	7.64386	8.11894	8.33985	8.25739	-0.41722	MPPE1	metallophosphoesterase 1 [Source:HGNC Symbol;Acc:15988]
Ka02111_1	ENST00000344063	P46779	10.8765	11.0362	10.7228	10.6883	0.250816	RPL28	ribosomal protein L28 [Source:HGNC Symbol;Acc:10330]
Ka02111_563	ENST00000344063	P46779	4.21723	4.18587	4.2555	4.17792	-0.0151606	RPL28	ribosomal protein L28 [Source:HGNC Symbol;Acc:10330]
Ka02112_860	ENST00000381032	Q9H321	8.26679	8.73809	8.96578	8.77808	-0.369491	VCX3B	variable charge, X-linked 3B [Source:HGNC Symbol;Acc:31838]
Ka02112_927	ENST00000381032	Q9H321	7.02237	7.70736	7.74819	7.54689	-0.28268	VCX3B	variable charge, X-linked 3B [Source:HGNC Symbol;Acc:31838]
Ka02120_413	ENST00000472628	P62750	9.24793	8.96	9.53333	9.48784	-0.40662	RPL23A	ribosomal protein L23a [Source:HGNC Symbol;Acc:10317]
Ka02120_488	ENST00000472628	P62750	9.85643	9.53333	10.1421	10.1033	-0.42782	RPL23A	ribosomal protein L23a [Source:HGNC Symbol;Acc:10317]
Ka02125_549	ENST00000453650	Q99496	6.98868	7.55459	7.96578	8.08215	-0.75233	RNF2	ring finger protein 2 [Source:HGNC Symbol;Acc:10061]
Ka02125_589	ENST00000453650	Q99496	7.62936	8.07682	8.55075	8.82018	-0.832377	RNF2	ring finger protein 2 [Source:HGNC Symbol;Acc:10061]
Ka02127_178	ENST00000405977	Q9Y2F9	5.29646	5.90929	6.10014	6.15381	-0.524096	BTBD3	BTB (POZ) domain containing 3 [Source:HGNC Symbol;Acc:15854]
Ka02127_624	ENST00000405977	Q9Y2F9	8.91886	9.26444	9.57175	9.42417	-0.406307	BTBD3	BTB (POZ) domain containing 3 [Source:HGNC Symbol;Acc:15854]
Ka02133_361	ENST00000409257	Q63HM1	9.10329	9.99435	8.99718	8.94544	0.577509	AFMID	arylformamidase [Source:HGNC Symbol;Acc:20910]
Ka02133_401	ENST00000409257	Q63HM1	9.03342	9.95565	8.9542	8.92778	0.553549	AFMID	arylformamidase [Source:HGNC Symbol;Acc:20910]
Ka02134_510	ENST00000378000	Q96BW5	6.98868	5.96347	7.25739	7.27612	-0.790677	PTER	phosphotriesterase related [Source:HGNC Symbol;Acc:9590]
Ka02134_550	ENST00000378000	Q96BW5	7.62205	6.75489	7.93664	7.96	-0.75985	PTER	phosphotriesterase related [Source:HGNC Symbol;Acc:9590]
Ka02135_485	ENST00000262265	Q9NWS0	10.4717	10.8765	11.0967	11.0701	-0.409322	PIH1D1	PIH1 domain containing 1 [Source:HGNC Symbol;Acc:26075]
Ka02135_568	ENST00000262265	Q9NWS0	7.40939	7.60733	7.96578	7.96578	-0.457424	PIH1D1	PIH1 domain containing 1 [Source:HGNC Symbol;Acc:26075]
Ka02136_620	ENST00000394937	Q9UH77	5.06609	6.4363	6.35226	6.0045	-0.427191	KLHL3	kelch-like 3 (Drosophila) [Source:HGNC Symbol;Acc:6354]
Ka02136_662	ENST00000394937	Q9UH77	5.19377	6.41616	6.26866	5.86295	-0.260835	KLHL3	kelch-like 3 (Drosophila) [Source:HGNC Symbol;Acc:6354]
Ka02137_515	ENST00000551671	P40616	9.15987	9.8392	9.61839	9.4818	-0.0505549	ARL1	ADP-ribosylation factor-like 1 [Source:HGNC Symbol;Acc:692]
Ka02137_535	ENST00000551671	P40616	9.99435	10.4919	10.2992	10.1421	0.0224457	ARL1	ADP-ribosylation factor-like 1 [Source:HGNC Symbol;Acc:692]
Ka02138_316	ENST00000254286	Q9NZ32	7.46761	7.8392	8.11374	7.91886	-0.362898	ACTR10	actin-related protein 10 homolog (S. cerevisiae) [Source:HGNC Symbol;Acc:17372]
Ka02138_377	ENST00000254286	Q9NZ32	8.49586	8.8009	9.01959	8.90388	-0.313359	ACTR10	actin-related protein 10 homolog (S. cerevisiae) [Source:HGNC Symbol;Acc:17372]
Ka02144_550	ENST00000476748	Q9H7Z7	8.37504	9.36194	9.06878	8.90388	-0.117838	PTGES2	prostaglandin E synthase 2 [Source:HGNC Symbol;Acc:17822]
Ka02144_590	ENST00000476748	Q9H7Z7	7.57743	8.33092	8.21917	8.01123	-0.161025	PTGES2	prostaglandin E synthase 2 [Source:HGNC Symbol;Acc:17822]
Ka02148_366	ENST00000440863	Q6PHR2	7.34873	7.69349	7.97154	8	-0.464664	ULK3	unc-51-like kinase 3 (C. elegans) [Source:HGNC Symbol;Acc:19703]
Ka02148_56	ENST00000440863	Q6PHR2	4.32912	4.47897	4.926	4.58496	-0.351433	ULK3	unc-51-like kinase 3 (C. elegans) [Source:HGNC Symbol;Acc:19703]
Ka02149_171	ENST00000318596	Q86VD7	3	3.75489	3.36457	3.30159	0.0443637	SLC25A42	solute carrier family 25, member 42 [Source:HGNC Symbol;Acc:28380]
Ka02151_348	ENST00000320356	Q15910	8.75154	9.29232	9.51964	9.39017	-0.43297	EZH2	enhancer of zeste homolog 2 (Drosophila) [Source:HGNC Symbol;Acc:3527]
Ka02151_471	ENST00000320356	Q15910	7.98868	8.24317	8.61471	8.33092	-0.356884	EZH2	enhancer of zeste homolog 2 (Drosophila) [Source:HGNC Symbol;Acc:3527]
Ka02152_1350	ENST00000322297	P54368	11.0566	11.3219	11.6211	11.5314	-0.386976	OAZ1	ornithine decarboxylase antizyme 1 [Source:HGNC Symbol;Acc:8095]
Ka02152_1408	ENST00000322297	P54368	12.4094	12.7228	13.0032	12.8258	-0.348361	OAZ1	ornithine decarboxylase antizyme 1 [Source:HGNC Symbol;Acc:8095]
Ka02153_529	ENST00000053468	P82664	9.50184	9.92481	9.74819	9.75154	-0.0365436	MRPS10	mitochondrial ribosomal protein S10 [Source:HGNC Symbol;Acc:14502]
Ka02153_569	ENST00000053468	P82664	9.21675	9.72622	9.49785	9.43879	0.00316016	MRPS10	mitochondrial ribosomal protein S10 [Source:HGNC Symbol;Acc:14502]
Ka02154_859	ENST00000544299	Q8IWX8	11.4969	11.9944	11.9293	11.8727	-0.155363	CHERP	calcium homeostasis endoplasmic reticulum protein [Source:HGNC Symbol;Acc:16930]
Ka02154_909	ENST00000544299	Q8IWX8	12.7814	13.2363	13.0802	12.9926	-0.0275314	CHERP	calcium homeostasis endoplasmic reticulum protein [Source:HGNC Symbol;Acc:16930]
Ka02156_1005	ENST00000537197	P23921	9.19722	9.55842	9.01123	8.88264	0.430884	RRM1	ribonucleotide reductase M1 [Source:HGNC Symbol;Acc:10451]
Ka02156_938	ENST00000537197	P23921	8.03342	8.62205	8.08746	7.93074	0.318637	RRM1	ribonucleotide reductase M1 [Source:HGNC Symbol;Acc:10451]
Ka02157_494	ENST00000321612	P23378	6.88264	8.53528	7.13955	7.06609	0.606139	GLDC	glycine dehydrogenase (decarboxylating) [Source:HGNC Symbol;Acc:4313]
Ka02157_574	ENST00000321612	P23378	6.31651	7.85798	6.49025	6.5345	0.574871	GLDC	glycine dehydrogenase (decarboxylating) [Source:HGNC Symbol;Acc:4313]
Ka02159_930	ENST00000222250	Q8TBH0	10.3663	10.8455	11.1861	11.0498	-0.512075	ARRDC2	arrestin domain containing 2 [Source:HGNC Symbol;Acc:25225]
Ka02159_970	ENST00000222250	Q8TBH0	9.63118	9.89936	10.1163	10.2761	-0.430967	ARRDC2	arrestin domain containing 2 [Source:HGNC Symbol;Acc:25225]
Ka02161_508	ENST00000538724	Q9H628	5.60585	7.45121	6.54071	6.52669	-0.00517156	RERGL	RERG/RAS-like [Source:HGNC Symbol;Acc:26213]
Ka02162_479	ENST00000373030	Q9Y366	5.04002	6.4822	6.6865	5.76553	-0.464908	IFT52	intraflagellar transport 52 homolog (Chlamydomonas) [Source:HGNC Symbol;Acc:15901]
Ka02162_632	ENST00000373030	Q9Y366	5.52982	6.63227	7.12928	6.40259	-0.68489	IFT52	intraflagellar transport 52 homolog (Chlamydomonas) [Source:HGNC Symbol;Acc:15901]
Ka02165_661	ENST00000307712	Q15436	3.19849	5.06609	4.1375	3.56071	0.283182	SEC23A	Sec23 homolog A (S. cerevisiae) [Source:HGNC Symbol;Acc:10701]
Ka02165_701	ENST00000307712	Q15436	1.9486	3.52356	3.19219	2.52857	-0.124301	SEC23A	Sec23 homolog A (S. cerevisiae) [Source:HGNC Symbol;Acc:10701]
Ka02166_630	ENST00000359827	Q9HCM2	11.7099	12.2527	11.7731	11.7013	0.244083	PLXNA4	plexin A4 [Source:HGNC Symbol;Acc:9102]
Ka02166_697	ENST00000359827	Q9HCM2	11.9549	12.4435	12.06	11.9069	0.215737	PLXNA4	plexin A4 [Source:HGNC Symbol;Acc:9102]
Ka02167_704	ENST00000332859	P55854	14.5447	15.0826	14.9476	14.9246	-0.122446	SUMO3	SMT3 suppressor of mif two 3 homolog 3 (S. cerevisiae) [Source:HGNC Symbol;Acc:11124]
Ka02167_744	ENST00000332859	P55854	14.2288	14.6211	14.4448	14.2512	0.0770061	SUMO3	SMT3 suppressor of mif two 3 homolog 3 (S. cerevisiae) [Source:HGNC Symbol;Acc:11124]
Ka02169_13	ENST00000358344	Q99729	3.36457	3.73335	3.51096	3.48543	0.050769	HNRNPAB	heterogeneous nuclear ribonucleoprotein A/B [Source:HGNC Symbol;Acc:5034]
Ka02169_134	ENST00000358344	Q99729	7.56224	8.33985	7.71425	7.65105	0.268398	HNRNPAB	heterogeneous nuclear ribonucleoprotein A/B [Source:HGNC Symbol;Acc:5034]
Ka02170_829	ENST00000416651	Q9GZT8	4.47897	4.78136	4.94486	4.93074	-0.307632	NIF3L1	NIF3 NGG1 interacting factor 3-like 1 (S. cerevisiae) [Source:HGNC Symbol;Acc:13390]
Ka02170_853	ENST00000416651	Q9GZT8	4.21723	4.00899	4.59096	4.80219	-0.583467	NIF3L1	NIF3 NGG1 interacting factor 3-like 1 (S. cerevisiae) [Source:HGNC Symbol;Acc:13390]
Ka02172_581	ENST00000533475	P02511	13.7731	14.0951	14.1196	14.1357	-0.193546	CRYAB	crystallin, alpha B [Source:HGNC Symbol;Acc:2389]
Ka02172_601	ENST00000533475	P02511	11.7313	12.6439	11.8727	12.0634	0.219553	CRYAB	crystallin, alpha B [Source:HGNC Symbol;Acc:2389]
Ka02174_795	ENST00000398455	A8MV81	7.58496	8.07146	7.79442	7.60733	0.127339	HIGD1C	HIG1 hypoxia inducible domain family, member 1C [Source:HGNC Symbol;Acc:28044]
Ka02174_840	ENST00000398455	A8MV81	7.14975	7.29462	7.22882	6.89482	0.160366	HIGD1C	HIG1 hypoxia inducible domain family, member 1C [Source:HGNC Symbol;Acc:28044]
Ka02177_589	ENST00000264071	P04350	9.79279	10.2992	10.1033	9.99435	-0.00282147	TUBB4A	tubulin, beta 4A class IVa [Source:HGNC Symbol;Acc:20774]
Ka02177_599	ENST00000264071	P04350	8.66178	9.08481	8.96	8.98299	-0.0982045	TUBB4A	tubulin, beta 4A class IVa [Source:HGNC Symbol;Acc:20774]
Ka02180_535	ENST00000551589	P60660	10.0901	10.8765	7.53916	8.74819	2.33964	MYL6	myosin, light chain 6, alkali, smooth muscle and non-muscle [Source:HGNC Symbol;Acc:7587]
Ka02180_565	ENST00000551589	P60660	9.78953	10.4512	7.11894	8.20945	2.45618	MYL6	myosin, light chain 6, alkali, smooth muscle and non-muscle [Source:HGNC Symbol;Acc:7587]
Ka02181_1264	ENST00000343106	P61077	9.90539	10.4615	10.5507	10.388	-0.285949	UBE2D3	ubiquitin-conjugating enzyme E2D 3 [Source:HGNC Symbol;Acc:12476]
Ka02181_1441	ENST00000343106	P61077	13.0067	13.464	13.5142	13.3853	-0.214416	UBE2D3	ubiquitin-conjugating enzyme E2D 3 [Source:HGNC Symbol;Acc:12476]
Ka02183_436	ENST00000302536	Q9HCJ6	7.91289	8.37069	8.39232	8.30834	-0.20854	VAT1L	vesicle amine transport protein 1 homolog (T. californica)-like [Source:HGNC Symbol;Acc:29315]
Ka02183_502	ENST00000302536	Q9HCJ6	7.18982	7.82655	7.76818	7.62936	-0.190584	VAT1L	vesicle amine transport protein 1 homolog (T. californica)-like [Source:HGNC Symbol;Acc:29315]
Ka02185_62	ENST00000258091	Q99832	5.78136	5.89966	6.08534	5.99322	-0.198771	CCT7	chaperonin containing TCP1, subunit 7 (eta) [Source:HGNC Symbol;Acc:1622]
Ka02186_1	ENST00000531621	P29692	9.67596	9.52356	9.64386	9.52552	0.015071	EEF1D	eukaryotic translation elongation factor 1 delta (guanine nucleotide exchange protein) [Source:HGNC Symbol;Acc:3211]
Ka02186_816	ENST00000531621	P29692	14.2061	14.1196	14.2213	14.2213	-0.0584409	EEF1D	eukaryotic translation elongation factor 1 delta (guanine nucleotide exchange protein) [Source:HGNC Symbol;Acc:3211]
Ka02191_1019	ENST00000425053	Q14240	13.4383	13.9476	14.0276	13.9385	-0.290064	EIF4A2	eukaryotic translation initiation factor 4A2 [Source:HGNC Symbol;Acc:3284]
Ka02191_1039	ENST00000425053	Q14240	13.6773	14.2213	14.2363	14.0868	-0.212274	EIF4A2	eukaryotic translation initiation factor 4A2 [Source:HGNC Symbol;Acc:3284]
Ka02194_756	ENST00000426667	P23141	6.0917	3.57289	5.6865	4.54844	-0.285174
Ka02195_581	ENST00000551741	Q15633	8.02237	8.64746	8.66178	8.41363	-0.20279	TARBP2	TAR (HIV-1) RNA binding protein 2 [Source:HGNC Symbol;Acc:11569]
Ka02195_641	ENST00000551741	Q15633	7.61471	8.26209	8.41785	8.21432	-0.377683	TARBP2	TAR (HIV-1) RNA binding protein 2 [Source:HGNC Symbol;Acc:11569]
Ka02196_872	ENST00000378204	Q16394	8.00562	8.59619	8.93958	8.48784	-0.412802	EXT1	exostosin 1 [Source:HGNC Symbol;Acc:3512]
Ka02196_912	ENST00000378204	Q16394	6.44626	6.98868	7.32193	6.90689	-0.396939	EXT1	exostosin 1 [Source:HGNC Symbol;Acc:3512]
Ka02197_1249	ENST00000382584	Q96N46	11.933	12.4041	12.3934	12.2963	-0.176352	TTC14	tetratricopeptide repeat domain 14 [Source:HGNC Symbol;Acc:24697]
Ka02197_1289	ENST00000382584	Q96N46	10.3987	11.0967	11.1033	10.9144	-0.261107	TTC14	tetratricopeptide repeat domain 14 [Source:HGNC Symbol;Acc:24697]
Ka02198_1170	ENST00000456936	Q9Y3B3	10.9293	11.2107	11.1098	11.1293	-0.049592	TMED7	transmembrane emp24 protein transport domain containing 7 [Source:HGNC Symbol;Acc:24253]
Ka02198_1210	ENST00000456936	Q9Y3B3	11.9031	12.2586	12.1228	12.1799	-0.0705212	TMED7	transmembrane emp24 protein transport domain containing 7 [Source:HGNC Symbol;Acc:24253]
Ka02201_744	ENST00000323443	Q8N9N7	8.59246	9.38586	8.99152	8.90388	0.0414579	LRRC57	leucine rich repeat containing 57 [Source:HGNC Symbol;Acc:26719]
Ka02201_784	ENST00000323443	Q8N9N7	8.89482	9.44708	9.03067	8.94251	0.18436	LRRC57	leucine rich repeat containing 57 [Source:HGNC Symbol;Acc:26719]
Ka02202_427	ENST00000299084	Q7Z699	3.7761	4.33628	4.29278	4.32912	-0.254759	SPRED1	sprouty-related, EVH1 domain containing 1 [Source:HGNC Symbol;Acc:20249]
Ka02202_629	ENST00000299084	Q7Z699	2	4.69488	3.51096	4.06178	-0.438929	SPRED1	sprouty-related, EVH1 domain containing 1 [Source:HGNC Symbol;Acc:20249]
Ka02204_396	ENST00000320713	P60709	8.97728	8.88264	8.9629	8.87652	0.010255
Ka02204_401	ENST00000320713	P60709	9.1267	8.94837	9.00562	8.92184	0.0738031
Ka02205_889	ENST00000343467	Q9NQE7	7.98299	8.55459	8.73809	8.3443	-0.272403
Ka02205_936	ENST00000343467	Q9NQE7	6.43796	7.17991	7.27612	6.94251	-0.300385
Ka02208_13	ENST00000360441	P62805	10.5887	10.2992	10.8376	10.5603	-0.255019	HIST1H4E	histone cluster 1, H4e [Source:HGNC Symbol;Acc:4790]
Ka02208_37	ENST00000360441	P62805	10.3443	9.92035	10.6439	10.3772	-0.378209	HIST1H4E	histone cluster 1, H4e [Source:HGNC Symbol;Acc:4790]
Ka02209_153	ENST00000378524	O00267	5.61176	5.56986	5.65249	5.2817	0.123717
Ka02209_163	ENST00000378524	O00267	4.96347	5.1416	4.74416	4.43296	0.463975
Ka02214_798	ENST00000540494	Q15084	10.9513	11.5411	11.6073	11.3387	-0.226843	PDIA6	protein disulfide isomerase family A, member 6 [Source:HGNC Symbol;Acc:30168]
Ka02214_843	ENST00000540494	Q15084	10.0498	10.6073	10.7566	10.4919	-0.295615	PDIA6	protein disulfide isomerase family A, member 6 [Source:HGNC Symbol;Acc:30168]
Ka02215_680	ENST00000259512	Q9BUN8	10.7814	11.1861	11.3443	11.1861	-0.281468	DERL1	derlin 1 [Source:HGNC Symbol;Acc:28454]
Ka02215_742	ENST00000259512	Q9BUN8	11.3049	11.697	11.9106	11.7977	-0.353208	DERL1	derlin 1 [Source:HGNC Symbol;Acc:28454]
Ka02217_691	ENST00000301585	Q14197	10.9873	11.4041	11.2107	11.1611	0.00976896	ICT1	immature colon carcinoma transcript 1 [Source:HGNC Symbol;Acc:5359]
Ka02217_734	ENST00000301585	Q14197	11.7142	12.1293	11.8138	11.7649	0.132438	ICT1	immature colon carcinoma transcript 1 [Source:HGNC Symbol;Acc:5359]
Ka02218_1	ENST00000479035	P62829	6.72792	7.2854	6.59395	6.54535	0.43701	RPL23	ribosomal protein L23 [Source:HGNC Symbol;Acc:10316]
Ka02218_48	ENST00000479035	P62829	6.54226	6.88264	6.32373	6.27053	0.415321	RPL23	ribosomal protein L23 [Source:HGNC Symbol;Acc:10316]
Ka02221_519	ENST00000375318	Q7Z4W2	2.86592	3.49825	3.31034	3.51096	-0.228566	LYZL2	lysozyme-like 2 [Source:HGNC Symbol;Acc:29613]
Ka02221_634	ENST00000375318	Q7Z4W2	8.28077	8.0607	7.88874	7.96	0.246361	LYZL2	lysozyme-like 2 [Source:HGNC Symbol;Acc:29613]
Ka02224_442	ENST00000303204	Q9Y255	7.33092	7.70044	7.88874	7.70736	-0.282373	PRELID1	PRELI domain containing 1 [Source:HGNC Symbol;Acc:30255]
Ka02224_482	ENST00000303204	Q9Y255	6.40939	6.96578	7.13955	7.01123	-0.387802	PRELID1	PRELI domain containing 1 [Source:HGNC Symbol;Acc:30255]
Ka02226_734	ENST00000539646	Q96CW1	5.6865	5.51728	5.72247	5.42291	0.0292022
Ka02226_897	ENST00000539646	Q96CW1	2.52857	2.56316	3.49825	2.74631	-0.576417
Ka02229_361	ENST00000300413	P62314	7.65105	8.3966	7.96578	8.01681	0.032532	SNRPD1	small nuclear ribonucleoprotein D1 polypeptide 16kDa [Source:HGNC Symbol;Acc:11158]
Ka02234_469	ENST00000428210	O14980	8.92481	9.78463	9.77149	9.56033	-0.311187	XPO1	exportin 1 (CRM1 homolog, yeast) [Source:HGNC Symbol;Acc:12825]
Ka02234_529	ENST00000428210	O14980	9.43671	10.3332	10.3554	10.0634	-0.32444	XPO1	exportin 1 (CRM1 homolog, yeast) [Source:HGNC Symbol;Acc:12825]
Ka02235_493	ENST00000371470	P61326	6.12516	6.22689	6.07468	5.87036	0.203504	MAGOH	mago-nashi homolog, proliferation-associated (Drosophila) [Source:HGNC Symbol;Acc:6815]
Ka02235_533	ENST00000371470	P61326	5.12928	5.60288	5.32553	5.16189	0.122375	MAGOH	mago-nashi homolog, proliferation-associated (Drosophila) [Source:HGNC Symbol;Acc:6815]
Ka02237_422	ENST00000366801	Q5TKA1	6.89482	7.50779	7.64386	7.16993	-0.205584	LIN9	lin-9 homolog (C. elegans) [Source:HGNC Symbol;Acc:30830]
Ka02237_463	ENST00000366801	Q5TKA1	7.2384	7.81378	7.98299	7.60733	-0.269069	LIN9	lin-9 homolog (C. elegans) [Source:HGNC Symbol;Acc:30830]
Ka02243_580	ENST00000396600	P80404	9.33762	9.81218	9.98014	9.69697	-0.263654	ABAT	4-aminobutyrate aminotransferase [Source:HGNC Symbol;Acc:23]
Ka02243_636	ENST00000396600	P80404	10.8138	11.2877	11.4094	11.1485	-0.228187	ABAT	4-aminobutyrate aminotransferase [Source:HGNC Symbol;Acc:23]
Ka02244_107	ENST00000404826	Q7Z5N4	3.27798	3.11103	2.28688	2.40599	0.848071	SDK1	sidekick cell adhesion molecule 1 [Source:HGNC Symbol;Acc:19307]
Ka02244_183	ENST00000404826	Q7Z5N4	3.19377	2.7137	1.02857	2.45418	1.21236	SDK1	sidekick cell adhesion molecule 1 [Source:HGNC Symbol;Acc:19307]
Ka02247_470	ENST00000306875	Q96MW5	8.06609	8.52748	8.9542	8.75154	-0.556087	COG8	component of oligomeric golgi complex 8 [Source:HGNC Symbol;Acc:18623]
Ka02247_510	ENST00000306875	Q96MW5	8.73809	9.15987	9.62205	9.46148	-0.592784	COG8	component of oligomeric golgi complex 8 [Source:HGNC Symbol;Acc:18623]
Ka02254_366	ENST00000370813	Q92643	5.90448	5.9542	6.18982	6.23458	-0.282861	PIGK	phosphatidylinositol glycan anchor biosynthesis, class K [Source:HGNC Symbol;Acc:8965]
Ka02254_427	ENST00000370813	Q92643	6.24031	6.05961	6.50462	6.3837	-0.294198	PIGK	phosphatidylinositol glycan anchor biosynthesis, class K [Source:HGNC Symbol;Acc:8965]
Ka02258_481	ENST00000409257	Q63HM1	3.41954	4.74416	4.64962	4.40599	-0.445954	AFMID	arylformamidase [Source:HGNC Symbol;Acc:20910]
Ka02258_501	ENST00000409257	Q63HM1	3.54844	3.74416	3.81762	3.56071	-0.0428702	AFMID	arylformamidase [Source:HGNC Symbol;Acc:20910]
Ka02263_17	ENST00000215812	Q9UDX4	1.26303	2.12433	1.95606	1.87578	-0.222237	SEC14L3	SEC14-like 3 (S. cerevisiae) [Source:HGNC Symbol;Acc:18655]
Ka02263_461	ENST00000215812	Q9UDX4	7.06609	7.02237	7.75489	7.70736	-0.686895	SEC14L3	SEC14-like 3 (S. cerevisiae) [Source:HGNC Symbol;Acc:18655]
Ka02265_350	ENST00000263881	Q8IVH8	4.24031	5.04876	4.48543	4.03562	0.384011	MAP4K3	mitogen-activated protein kinase kinase kinase kinase 3 [Source:HGNC Symbol;Acc:6865]
Ka02265_425	ENST00000263881	Q8IVH8	4.76553	5.46923	4.85798	4.90207	0.237357	MAP4K3	mitogen-activated protein kinase kinase kinase kinase 3 [Source:HGNC Symbol;Acc:6865]
Ka02269_492	ENST00000284000	P53567	10.1548	11.0498	10.8218	10.6883	-0.152679	CEBPG	CCAAT/enhancer binding protein (C/EBP), gamma [Source:HGNC Symbol;Acc:1837]
Ka02269_621	ENST00000284000	P53567	7.66534	9.99435	9.91588	9.51175	-0.883971	CEBPG	CCAAT/enhancer binding protein (C/EBP), gamma [Source:HGNC Symbol;Acc:1837]
Ka02270_460	ENST00000370277	P41208	8.48784	8.85798	8.75822	8.59991	-0.00615751	CETN2	centrin, EF-hand protein, 2 [Source:HGNC Symbol;Acc:1867]
Ka02270_544	ENST00000370277	P41208	8.3837	8.98299	8.85487	8.7211	-0.104635	CETN2	centrin, EF-hand protein, 2 [Source:HGNC Symbol;Acc:1867]
Ka02278_474	ENST00000538293	Q9BZE4	12.1643	12.2258	11.888	11.9801	0.260983	GTPBP4	GTP binding protein 4 [Source:HGNC Symbol;Acc:21535]
Ka02278_542	ENST00000538293	Q9BZE4	13.8138	13.92	13.5627	13.5981	0.286495	GTPBP4	GTP binding protein 4 [Source:HGNC Symbol;Acc:21535]
Ka02281_559	ENST00000360403	Q9NR50	6.13134	6.90689	6.94251	6.72792	-0.316101	EIF2B3	eukaryotic translation initiation factor 2B, subunit 3 gamma, 58kDa [Source:HGNC Symbol;Acc:3259]
Ka02281_599	ENST00000360403	Q9NR50	7.55459	8.32193	8.40088	8.11374	-0.319052	EIF2B3	eukaryotic translation initiation factor 2B, subunit 3 gamma, 58kDa [Source:HGNC Symbol;Acc:3259]
Ka02283_655	ENST00000269143	Q9Y4W6	11.0154	11.3443	11.5314	11.4666	-0.319128	AFG3L2	AFG3 ATPase family gene 3-like 2 (S. cerevisiae) [Source:HGNC Symbol;Acc:315]
Ka02283_696	ENST00000269143	Q9Y4W6	11.1799	11.3663	11.6303	11.5314	-0.307709	AFG3L2	AFG3 ATPase family gene 3-like 2 (S. cerevisiae) [Source:HGNC Symbol;Acc:315]
Ka02287_407	ENST00000423415	P14866	6.64386	7.08746	7.12928	6.90689	-0.152427
Ka02287_451	ENST00000423415	P14866	5.05311	5.99548	5.63517	5.46597	-0.0262763
Ka02292_748	ENST00000324301	Q96KP4	10.7228	10.9218	11.3443	11.2107	-0.455159	CNDP2	CNDP dipeptidase 2 (metallopeptidase M20 family) [Source:HGNC Symbol;Acc:24437]
Ka02292_789	ENST00000324301	Q96KP4	11.973	12.1517	12.5887	12.4589	-0.461502	CNDP2	CNDP dipeptidase 2 (metallopeptidase M20 family) [Source:HGNC Symbol;Acc:24437]
Ka02295_466	ENST00000405977	Q9Y2F9	6.74147	7.84549	7.50779	7.32193	-0.121383	BTBD3	BTB (POZ) domain containing 3 [Source:HGNC Symbol;Acc:15854]
Ka02295_506	ENST00000405977	Q9Y2F9	8.9542	10.0634	9.69174	9.37721	-0.0256813	BTBD3	BTB (POZ) domain containing 3 [Source:HGNC Symbol;Acc:15854]
Ka02298_407	ENST00000542699	P50502	9.4818	10.1923	10.2877	10.1163	-0.364982
Ka02298_456	ENST00000542699	P50502	7.60733	9.57743	9.55267	9.19476	-0.781333
Ka02299_258	ENST00000361203	Q03001	5.86047	6.27426	6.1416	6.15583	-0.0813493	DST	dystonin [Source:HGNC Symbol;Acc:1090]
Ka02299_371	ENST00000361203	Q03001	6.3147	6.48059	6.18587	6.1918	0.208809	DST	dystonin [Source:HGNC Symbol;Acc:1090]
Ka02300_326	ENST00000463596	Q7Z2E3	6.05528	6.85798	7.21917	6.93074	-0.618321	APTX	aprataxin [Source:HGNC Symbol;Acc:15984]
Ka02300_346	ENST00000463596	Q7Z2E3	6.85798	7.77479	8.01123	7.7211	-0.549779	APTX	aprataxin [Source:HGNC Symbol;Acc:15984]
Ka02302_420	ENST00000392271	O94763	2.26303	2.08746	2.31034	1.89142	0.074369	URI1	URI1, prefoldin-like chaperone [Source:HGNC Symbol;Acc:13236]
Ka02302_460	ENST00000392271	O94763	4.42626	4.98641	4.87283	4.70598	-0.0830655	URI1	URI1, prefoldin-like chaperone [Source:HGNC Symbol;Acc:13236]
Ka02303_537	ENST00000536724	P21980	11.043	11.0835	11.1923	11.1611	-0.113459	TGM2	transglutaminase 2 (C polypeptide, protein-glutamine-gamma-glutamyltransferase) [Source:HGNC Symbol;Acc:11778]
Ka02303_634	ENST00000536724	P21980	11.4564	11.5651	11.7185	11.6573	-0.177197	TGM2	transglutaminase 2 (C polypeptide, protein-glutamine-gamma-glutamyltransferase) [Source:HGNC Symbol;Acc:11778]
Ka02307_16	ENST00000336023	P68363	7.79442	9.24317	9.11114	8.5812	-0.327373	TUBA1B	tubulin, alpha 1b [Source:HGNC Symbol;Acc:18809]
Ka02307_527	ENST00000336023	P68363	13.1421	13.3853	13.5627	13.4893	-0.262318	TUBA1B	tubulin, alpha 1b [Source:HGNC Symbol;Acc:18809]
Ka02315_677	ENST00000449502	P35249	9.54303	9.98014	10.2644	10.2644	-0.502857	RFC4	replication factor C (activator 1) 4, 37kDa [Source:HGNC Symbol;Acc:9972]
Ka02315_717	ENST00000449502	P35249	10.6439	11.0224	11.2761	11.2586	-0.434233	RFC4	replication factor C (activator 1) 4, 37kDa [Source:HGNC Symbol;Acc:9972]
Ka02317_186	ENST00000401084	P47756	7.77479	8.36194	8.36194	8.10329	-0.16425	CAPZB	capping protein (actin filament) muscle Z-line, beta [Source:HGNC Symbol;Acc:1491]
Ka02317_226	ENST00000401084	P47756	7.6865	8.26209	8.19476	8.08746	-0.166812	CAPZB	capping protein (actin filament) muscle Z-line, beta [Source:HGNC Symbol;Acc:1491]
Ka02319_124	ENST00000216392	P06737	3.53605	4.23266	3.30743	3.28836	0.586463	PYGL	phosphorylase, glycogen, liver [Source:HGNC Symbol;Acc:9725]
Ka02319_170	ENST00000216392	P06737	6.52982	6.74147	6.04876	6.01346	0.604533	PYGL	phosphorylase, glycogen, liver [Source:HGNC Symbol;Acc:9725]
Ka02321_543	ENST00000486030	P26038	9.23601	9.57743	9.59991	9.36851	-0.0774881	MSN	moesin [Source:HGNC Symbol;Acc:7373]
Ka02321_583	ENST00000486030	P26038	5.848	6.19574	6.36632	6.12309	-0.222835	MSN	moesin [Source:HGNC Symbol;Acc:7373]
Ka02331_105	ENST00000313010	P42785	7.65821	7.70044	7.52356	7.53138	0.151854	PRCP	prolylcarboxypeptidase (angiotensinase C) [Source:HGNC Symbol;Acc:9344]
Ka02331_174	ENST00000313010	P42785	7.71425	7.79442	7.84549	7.75489	-0.0458581	PRCP	prolylcarboxypeptidase (angiotensinase C) [Source:HGNC Symbol;Acc:9344]
Ka02334_151	ENST00000314606	Q9Y285	7.87036	8.17991	8.37504	8.3443	-0.334531	FARSA	phenylalanyl-tRNA synthetase, alpha subunit [Source:HGNC Symbol;Acc:3592]
Ka02334_191	ENST00000314606	Q9Y285	9.15735	9.69174	9.72281	9.66534	-0.269526	FARSA	phenylalanyl-tRNA synthetase, alpha subunit [Source:HGNC Symbol;Acc:3592]
Ka02336_410	ENST00000264187	P14543	4.94486	6.57743	3.09255	2.43296	2.99839	NID1	nidogen 1 [Source:HGNC Symbol;Acc:7821]
Ka02336_668	ENST00000264187	P14543	6.54535	7.76818	4.60288	3.73335	2.98865	NID1	nidogen 1 [Source:HGNC Symbol;Acc:7821]
Ka02339_197	ENST00000404743	Q5VYY2	3.60881	6.44294	4.17792	4.03562	0.919106	LIPM	lipase, family member M [Source:HGNC Symbol;Acc:23455]
Ka02339_506	ENST00000404743	Q5VYY2	6.60881	9.33092	7.2384	7.10852	0.796398	LIPM	lipase, family member M [Source:HGNC Symbol;Acc:23455]
Ka02340_569	ENST00000433372	Q9H903	6.17592	6.96578	7.34873	6.91886	-0.562942	MTHFD2L	methylenetetrahydrofolate dehydrogenase (NADP+ dependent) 2-like [Source:HGNC Symbol;Acc:31865]
Ka02340_644	ENST00000433372	Q9H903	5.52982	6.35931	6.74147	6.26303	-0.557685	MTHFD2L	methylenetetrahydrofolate dehydrogenase (NADP+ dependent) 2-like [Source:HGNC Symbol;Acc:31865]
Ka02344_1	ENST00000320713	P60709	12.9549	13.5507	13.3987	13.2805	-0.0867772
Ka02344_582	ENST00000320713	P60709	15.1317	15.5265	15.3478	15.2877	0.0113617
Ka02346_448	ENST00000289166	Q96A09	5.88509	5.39575	5.70321	4.93546	0.321082	FAM46B	family with sequence similarity 46, member B [Source:HGNC Symbol;Acc:28273]
Ka02346_523	ENST00000289166	Q96A09	7.98868	7.31288	8.00562	6.88264	0.20665	FAM46B	family with sequence similarity 46, member B [Source:HGNC Symbol;Acc:28273]
Ka02347_663	ENST00000315251	Q8NE62	13.3581	14.3581	4.71699	8.46352	7.26784	CHDH	choline dehydrogenase [Source:HGNC Symbol;Acc:24288]
Ka02347_705	ENST00000315251	Q8NE62	12.8937	13.8823	4.48543	8.04985	7.12033	CHDH	choline dehydrogenase [Source:HGNC Symbol;Acc:24288]
Ka02348_685	ENST00000448519	Q9HAF1	9.05799	9.49185	9.26913	9.15482	0.06295	MEAF6	MYST/Esa1-associated factor 6 [Source:HGNC Symbol;Acc:25674]
Ka02348_746	ENST00000448519	Q9HAF1	9.56605	10.0634	9.6865	9.50383	0.219561	MEAF6	MYST/Esa1-associated factor 6 [Source:HGNC Symbol;Acc:25674]
Ka02350_226	ENST00000358901	P55072	10.4615	11.3718	11.4252	11.2288	-0.410389	VCP	valosin containing protein [Source:HGNC Symbol;Acc:12666]
Ka02350_67	ENST00000358901	P55072	10.0362	10.7142	10.7142	10.5887	-0.276271	VCP	valosin containing protein [Source:HGNC Symbol;Acc:12666]
Ka02351_392	ENST00000391975	Q00341	11.1485	11.5216	11.2167	10.8455	0.303921	HDLBP	high density lipoprotein binding protein [Source:HGNC Symbol;Acc:4857]
Ka02351_432	ENST00000391975	Q00341	11.2819	11.6573	11.3554	11.0014	0.291245	HDLBP	high density lipoprotein binding protein [Source:HGNC Symbol;Acc:4857]
Ka02354_535	ENST00000333483	Q96IZ6	10.1293	10.6165	10.6618	10.5793	-0.247631	METTL2A	methyltransferase like 2A [Source:HGNC Symbol;Acc:25755]
Ka02354_665	ENST00000333483	Q96IZ6	9.75322	10.2644	10.3106	10.3219	-0.307441	METTL2A	methyltransferase like 2A [Source:HGNC Symbol;Acc:25755]
Ka02360_684	ENST00000302445	Q15046	11.0701	11.7056	11.4564	11.4094	-0.044996	KARS	lysyl-tRNA synthetase [Source:HGNC Symbol;Acc:6215]
Ka02360_724	ENST00000302445	Q15046	12.2348	12.9961	12.6707	12.6142	-0.0269841	KARS	lysyl-tRNA synthetase [Source:HGNC Symbol;Acc:6215]
Ka02364_285	ENST00000336083	P20340	7.30378	7.94251	7.65105	7.53138	0.0319311	RAB6A	RAB6A, member RAS oncogene family [Source:HGNC Symbol;Acc:9786]
Ka02364_366	ENST00000336083	P20340	9.98014	10.6439	10.42	10.2644	-0.0302035	RAB6A	RAB6A, member RAS oncogene family [Source:HGNC Symbol;Acc:9786]
Ka02366_706	ENST00000381401	P12236	14.9522	15.2326	14.8088	14.7046	0.335725	SLC25A6	solute carrier family 25 (mitochondrial carrier; adenine nucleotide translocator), member 6 [Source:HGNC Symbol;Acc:10992]
Ka02366_726	ENST00000381401	P12236	14.6211	14.9567	14.5805	14.464	0.266673	SLC25A6	solute carrier family 25 (mitochondrial carrier; adenine nucleotide translocator), member 6 [Source:HGNC Symbol;Acc:10992]
Ka02372_415	ENST00000423468	P49902	9.26209	9.67772	10.5216	10.3332	-0.957471	NT5C2	5'-nucleotidase, cytosolic II [Source:HGNC Symbol;Acc:8022]
Ka02372_552	ENST00000423468	P49902	10.4409	10.973	11.6573	11.5793	-0.911393	NT5C2	5'-nucleotidase, cytosolic II [Source:HGNC Symbol;Acc:8022]
Ka02383_650	ENST00000216465	O43708	7.91886	8.74819	7.64386	7.63662	0.693288	GSTZ1	glutathione S-transferase zeta 1 [Source:HGNC Symbol;Acc:4643]
Ka02383_690	ENST00000216465	O43708	8.64746	9.31288	8.33985	8.26679	0.676852	GSTZ1	glutathione S-transferase zeta 1 [Source:HGNC Symbol;Acc:4643]
Ka02388_534	ENST00000373316	P00558	9.44087	10.2288	9.49386	9.37287	0.401484	PGK1	phosphoglycerate kinase 1 [Source:HGNC Symbol;Acc:8896]
Ka02388_574	ENST00000373316	P00558	10.42	11.1674	10.5018	10.3219	0.381807	PGK1	phosphoglycerate kinase 1 [Source:HGNC Symbol;Acc:8896]
Ka02403_445	ENST00000247001	Q8IWZ8	8.10852	8.72792	8.69697	8.42626	-0.143394	SUGP1	SURP and G patch domain containing 1 [Source:HGNC Symbol;Acc:18643]
Ka02403_659	ENST00000247001	Q8IWZ8	7.65105	8.16993	8.29002	7.67948	-0.0742611	SUGP1	SURP and G patch domain containing 1 [Source:HGNC Symbol;Acc:18643]
Ka02407_637	ENST00000302279	P49354	12.6795	13.2122	13.3987	13.2688	-0.387953	FNTA	farnesyltransferase, CAAX box, alpha [Source:HGNC Symbol;Acc:3782]
Ka02407_697	ENST00000302279	P49354	13.1892	13.6883	13.8533	13.7731	-0.374496	FNTA	farnesyltransferase, CAAX box, alpha [Source:HGNC Symbol;Acc:3782]
Ka02411_745	ENST00000253237	Q9BQ67	9.23362	10.0768	9.3837	9.20701	0.359858	GRWD1	glutamate-rich WD repeat containing 1 [Source:HGNC Symbol;Acc:21270]
Ka02411_793	ENST00000253237	Q9BQ67	11.3772	12.1674	11.4512	11.2819	0.405744	GRWD1	glutamate-rich WD repeat containing 1 [Source:HGNC Symbol;Acc:21270]
Ka02425_739	ENST00000403525	P27708	2.27501	2.99639	2.21101	3.17792	-0.0587671	CAD	carbamoyl-phosphate synthetase 2, aspartate transcarbamylase, and dihydroorotase [Source:HGNC Symbol;Acc:1424]
Ka02425_801	ENST00000403525	P27708	2.95047	3.20163	2.52356	2.81352	0.407508	CAD	carbamoyl-phosphate synthetase 2, aspartate transcarbamylase, and dihydroorotase [Source:HGNC Symbol;Acc:1424]
Ka02427_374	ENST00000520313	Q9NRY5	4.04439	4.27798	4.48543	4.39917	-0.28111	FAM114A2	family with sequence similarity 114, member A2 [Source:HGNC Symbol;Acc:1333]
Ka02427_419	ENST00000520313	Q9NRY5	3.57289	3.82782	3.65535	3.83794	-0.0462932	FAM114A2	family with sequence similarity 114, member A2 [Source:HGNC Symbol;Acc:1333]
Ka02428_522	ENST00000371204	P51589	5.47897	5.2555	5.30743	5.56986	-0.0714058	CYP2J2	cytochrome P450, family 2, subfamily J, polypeptide 2 [Source:HGNC Symbol;Acc:2634]
Ka02464_926	ENST00000538132	P23526	14.1437	14.4318	13.8727	13.7936	0.454591	AHCY	adenosylhomocysteinase [Source:HGNC Symbol;Acc:343]
Ka02464_966	ENST00000538132	P23526	15.4544	15.6551	15.1791	15.1674	0.381481	AHCY	adenosylhomocysteinase [Source:HGNC Symbol;Acc:343]
Ka02466_788	ENST00000252804	Q92626	7.76155	9.18982	7.42626	7.14975	1.18768	PXDN	peroxidasin homolog (Drosophila) [Source:HGNC Symbol;Acc:14966]
Ka02466_828	ENST00000252804	Q92626	7.96	9.53138	7.75489	7.49985	1.11833	PXDN	peroxidasin homolog (Drosophila) [Source:HGNC Symbol;Acc:14966]
Ka02470_141	ENST00000312521	Q14995	7.74819	7.13955	8.26679	7.83289	-0.605966	NR1D2	nuclear receptor subfamily 1, group D, member 2 [Source:HGNC Symbol;Acc:7963]
Ka02470_241	ENST00000312521	Q14995	9.10591	8.67948	9.80413	9.39874	-0.708743	NR1D2	nuclear receptor subfamily 1, group D, member 2 [Source:HGNC Symbol;Acc:7963]
Ka02487_291	ENST00000339471	P62249	11.9403	11.6839	11.7056	11.4717	0.223439	RPS16	ribosomal protein S16 [Source:HGNC Symbol;Acc:10396]
Ka02487_311	ENST00000339471	P62249	6.64386	6.5157	6.46597	6.4363	0.128643	RPS16	ribosomal protein S16 [Source:HGNC Symbol;Acc:10396]
Ka02492_806	ENST00000432695	Q9ULD0	12.6883	13.1421	13.2703	13.1	-0.269972	OGDHL	oxoglutarate dehydrogenase-like [Source:HGNC Symbol;Acc:25590]
Ka02492_986	ENST00000432695	Q9ULD0	9.8392	10.1293	10.1923	10.1163	-0.170075	OGDHL	oxoglutarate dehydrogenase-like [Source:HGNC Symbol;Acc:25590]
Ka02493_311	ENST00000425685	P00505	12.5142	13.3718	12.4486	12.3853	0.526021
Ka02493_378	ENST00000425685	P00505	12.1548	12.9908	12.0498	12.0327	0.531524
Ka02502_686	ENST00000380822	Q16594	10.2644	10.6257	10.697	10.6795	-0.243148	TAF9	TAF9 RNA polymerase II, TATA box binding protein (TBP)-associated factor, 32kDa [Source:HGNC Symbol;Acc:11542]
Ka02502_728	ENST00000380822	Q16594	9.24793	9.68124	9.83763	9.79279	-0.350626	TAF9	TAF9 RNA polymerase II, TATA box binding protein (TBP)-associated factor, 32kDa [Source:HGNC Symbol;Acc:11542]
Ka02503_751	ENST00000334354	Q9UHI5	6.20163	7	6.62644	6.37156	0.101818
Ka02503_792	ENST00000334354	Q9UHI5	5.45286	5.81506	5.7252	5.42291	0.0599102
Ka02504_871	ENST00000374840	P05186	9.19229	10.0362	5.41954	5.39232	4.20831	ALPL	alkaline phosphatase, liver/bone/kidney [Source:HGNC Symbol;Acc:438]
Ka02504_911	ENST00000374840	P05186	10.4717	10.8297	6.6865	6.32912	4.14289	ALPL	alkaline phosphatase, liver/bone/kidney [Source:HGNC Symbol;Acc:438]
Ka02505_690	ENST00000458442	Q15560	10.7895	11.0768	11.1674	11.1674	-0.234244	TCEA2	transcription elongation factor A (SII), 2 [Source:HGNC Symbol;Acc:11614]
Ka02505_747	ENST00000458442	Q15560	7.92481	8.58496	8.81378	8.69697	-0.500487	TCEA2	transcription elongation factor A (SII), 2 [Source:HGNC Symbol;Acc:11614]
Ka02509_1	ENST00000196551	P46782	5.9542	5.73064	6.14771	5.83289	-0.147884	RPS5	ribosomal protein S5 [Source:HGNC Symbol;Acc:10426]
Ka02512_758	ENST00000267103	Q9HB07	9.0607	9.62388	9.94398	9.95565	-0.607526	C12orf10	chromosome 12 open reading frame 10 [Source:HGNC Symbol;Acc:17590]
Ka02512_818	ENST00000267103	Q9HB07	9.08746	9.46352	9.77149	9.75489	-0.487695	C12orf10	chromosome 12 open reading frame 10 [Source:HGNC Symbol;Acc:17590]
Ka02513_742	ENST00000264639	O43242	9.70908	10.42	10.5603	10.4717	-0.451482	PSMD3	proteasome (prosome, macropain) 26S subunit, non-ATPase, 3 [Source:HGNC Symbol;Acc:9560]
Ka02513_783	ENST00000264639	O43242	11.4041	12.0768	12.2107	12.1163	-0.423061	PSMD3	proteasome (prosome, macropain) 26S subunit, non-ATPase, 3 [Source:HGNC Symbol;Acc:9560]
Ka02514_1651	ENST00000306434	P31153	14.6937	14.5326	14.1357	14.1196	0.485503	MAT2A	methionine adenosyltransferase II, alpha [Source:HGNC Symbol;Acc:6904]
Ka02514_1771	ENST00000306434	P31153	13.1	12.9819	12.4742	12.3219	0.642894	MAT2A	methionine adenosyltransferase II, alpha [Source:HGNC Symbol;Acc:6904]
Ka02515_716	ENST00000483666	P25705	12.0362	12.8158	12.0532	11.9801	0.409285
Ka02515_736	ENST00000483666	P25705	12.5338	13.0735	12.5191	12.4409	0.323637
Ka02516_501	ENST00000173527	Q96CN7	10.1293	10.4094	10.1923	10.1163	0.115019	ISOC1	isochorismatase domain containing 1 [Source:HGNC Symbol;Acc:24254]
Ka02516_578	ENST00000173527	Q96CN7	9.12153	9.03892	8.8392	9.11374	0.103753	ISOC1	isochorismatase domain containing 1 [Source:HGNC Symbol;Acc:24254]
Ka02517_824	ENST00000473006	Q9BVA1	14.4054	14.6211	14.5142	14.4767	0.0177882	TUBB2B	tubulin, beta 2B class IIb [Source:HGNC Symbol;Acc:30829]
Ka02517_895	ENST00000473006	Q9BVA1	13.8823	14.0532	13.9293	13.8823	0.0619944	TUBB2B	tubulin, beta 2B class IIb [Source:HGNC Symbol;Acc:30829]
Ka02518_420	ENST00000215565	P17568	10.7313	11.0293	10.42	10.2992	0.520719	NDUFB7	NADH dehydrogenase (ubiquinone) 1 beta subcomplex, 7, 18kDa [Source:HGNC Symbol;Acc:7702]
Ka02518_48	ENST00000215565	P17568	4.84298	5.0917	4.39232	4.10434	0.719012	NDUFB7	NADH dehydrogenase (ubiquinone) 1 beta subcomplex, 7, 18kDa [Source:HGNC Symbol;Acc:7702]
Ka02519_953	ENST00000397312	Q12926	11.5068	11.7649	12.1421	12.1389	-0.504672	ELAVL2	ELAV (embryonic lethal, abnormal vision, Drosophila)-like 2 (Hu antigen B) [Source:HGNC Symbol;Acc:3313]
Ka02519_993	ENST00000397312	Q12926	10.7566	10.944	11.4252	11.3163	-0.520481	ELAVL2	ELAV (embryonic lethal, abnormal vision, Drosophila)-like 2 (Hu antigen B) [Source:HGNC Symbol;Acc:3313]
Ka02521_1009	ENST00000373044	Q86U90	7.98868	8.04985	8.46761	8.46761	-0.448339	YRDC	yrdC domain containing (E. coli) [Source:HGNC Symbol;Acc:28905]
Ka02521_1068	ENST00000373044	Q86U90	9.22882	9.36194	9.71768	9.75989	-0.443401	YRDC	yrdC domain containing (E. coli) [Source:HGNC Symbol;Acc:28905]
Ka02524_1057	ENST00000394440	P50991	7.74147	8.00562	7.97728	7.86419	-0.0471873	CCT4	chaperonin containing TCP1, subunit 4 (delta) [Source:HGNC Symbol;Acc:1617]
Ka02524_859	ENST00000394440	P50991	6.84549	7.15987	7.05528	7.06609	-0.0580051	CCT4	chaperonin containing TCP1, subunit 4 (delta) [Source:HGNC Symbol;Acc:1617]
Ka02526_739	ENST00000383718	Q14BN4	5.24413	6.21917	6.18982	6.08108	-0.403807	SLMAP	sarcolemma associated protein [Source:HGNC Symbol;Acc:16643]
Ka02526_846	ENST00000383718	Q14BN4	5.36807	6.01346	6.4822	6.11894	-0.609806	SLMAP	sarcolemma associated protein [Source:HGNC Symbol;Acc:16643]
Ka02527_237	ENST00000373586	Q13347	14.0785	14.392	14.4767	14.4893	-0.247779	EIF3I	eukaryotic translation initiation factor 3, subunit I [Source:HGNC Symbol;Acc:3272]
Ka02527_850	ENST00000373586	Q13347	8.02237	8.10329	8.30378	8.11374	-0.145934	EIF3I	eukaryotic translation initiation factor 3, subunit I [Source:HGNC Symbol;Acc:3272]
Ka02528_1138	ENST00000542290	P25705	15.0189	15.1477	14.92	14.8533	0.196644	ATP5A1	ATP synthase, H+ transporting, mitochondrial F1 complex, alpha subunit 1, cardiac muscle [Source:HGNC Symbol;Acc:823]
Ka02530_624	ENST00000335181	P14618	11.7099	12.5118	11.7773	11.6528	0.395799	PKM	pyruvate kinase, muscle [Source:HGNC Symbol;Acc:9021]
Ka02530_684	ENST00000335181	P14618	12.8198	13.6551	12.9604	12.7936	0.360448	PKM	pyruvate kinase, muscle [Source:HGNC Symbol;Acc:9021]
Ka02534_791	ENST00000367470	Q5SWX8	8.51964	8.97441	9.43879	9.32418	-0.634461	C1orf27	chromosome 1 open reading frame 27 [Source:HGNC Symbol;Acc:24299]
Ka02534_836	ENST00000367470	Q5SWX8	7.87036	8.45533	8.73132	8.62936	-0.517492	C1orf27	chromosome 1 open reading frame 27 [Source:HGNC Symbol;Acc:24299]
Ka02535_454	ENST00000491476	Q15024	9.96578	11.4818	11.1799	12.1768	-0.954561	EXOSC7	exosome component 7 [Source:HGNC Symbol;Acc:28112]
Ka02535_539	ENST00000491476	Q15024	7.96	11.9106	10.9144	12.8337	-1.93871	EXOSC7	exosome component 7 [Source:HGNC Symbol;Acc:28112]
Ka02539_578	ENST00000389158	Q9Y3C1	8.26679	9.01123	8.71081	8.71768	-0.0752345	NOP16	NOP16 nucleolar protein homolog (yeast) [Source:HGNC Symbol;Acc:26934]
Ka02539_618	ENST00000389158	Q9Y3C1	10.1293	10.6439	10.42	10.4717	-0.0592481	NOP16	NOP16 nucleolar protein homolog (yeast) [Source:HGNC Symbol;Acc:26934]
Ka02541_909	ENST00000374980	A6NK07	13.0293	13.3853	13.3163	13.1721	-0.036893	EIF2S2	eukaryotic translation initiation factor 2, subunit 2 beta, 38kDa [Source:HGNC Symbol;Acc:3266]
Ka02541_995	ENST00000374980	A6NK07	13.3443	13.6439	13.5627	13.3853	0.0200547	EIF2S2	eukaryotic translation initiation factor 2, subunit 2 beta, 38kDa [Source:HGNC Symbol;Acc:3266]
Ka02544_436	ENST00000442995	Q9NX55	12.4014	12.9658	12.6165	12.5699	0.0903964	C15orf63	chromosome 15 open reading frame 63 [Source:HGNC Symbol;Acc:18418]
Ka02544_476	ENST00000442995	Q9NX55	12.8297	13.3443	12.9926	12.9961	0.092657	C15orf63	chromosome 15 open reading frame 63 [Source:HGNC Symbol;Acc:18418]
Ka02546_563	ENST00000430157	P62987	12.3554	12.3049	12.1066	12.1261	0.213825	UBA52	ubiquitin A-52 residue ribosomal protein fusion product 1 [Source:HGNC Symbol;Acc:12458]
Ka02546_583	ENST00000430157	P62987	7.45121	7.42626	7.18982	7.13955	0.27405	UBA52	ubiquitin A-52 residue ribosomal protein fusion product 1 [Source:HGNC Symbol;Acc:12458]
Ka02547_662	ENST00000246548	Q9UBT2	4.93074	5.63807	5.35403	5.41278	-0.0989996	UBA2	ubiquitin-like modifier activating enzyme 2 [Source:HGNC Symbol;Acc:30661]
Ka02547_741	ENST00000246548	Q9UBT2	6.79442	7.57743	7.29462	7.11894	-0.0208586	UBA2	ubiquitin-like modifier activating enzyme 2 [Source:HGNC Symbol;Acc:30661]
Ka02548_723	ENST00000375341	P30038	10.6618	11.1861	10.9069	10.7977	0.0716701	ALDH4A1	aldehyde dehydrogenase 4 family, member A1 [Source:HGNC Symbol;Acc:406]
Ka02548_808	ENST00000375341	P30038	12.4278	12.8158	12.5555	12.4767	0.105663	ALDH4A1	aldehyde dehydrogenase 4 family, member A1 [Source:HGNC Symbol;Acc:406]
Ka02549_524	ENST00000267199	Q96AX1	5.94251	6.43962	6.94251	6.65821	-0.609294	VPS33A	vacuolar protein sorting 33 homolog A (S. cerevisiae) [Source:HGNC Symbol;Acc:18179]
Ka02549_564	ENST00000267199	Q96AX1	4.20945	5.37504	6.06178	5.44294	-0.960113	VPS33A	vacuolar protein sorting 33 homolog A (S. cerevisiae) [Source:HGNC Symbol;Acc:18179]
Ka02551_714	ENST00000290541	P28070	14.3512	14.4318	14.5265	14.5627	-0.153122	PSMB4	proteasome (prosome, macropain) subunit, beta type, 4 [Source:HGNC Symbol;Acc:9541]
Ka02551_838	ENST00000290541	P28070	14.6495	14.8582	14.9385	14.9522	-0.191508	PSMB4	proteasome (prosome, macropain) subunit, beta type, 4 [Source:HGNC Symbol;Acc:9541]
Ka02552_604	ENST00000536030	P09525	8.08215	7.69349	8.03342	7.90087	-0.0793269	ANXA4	annexin A4 [Source:HGNC Symbol;Acc:542]
Ka02552_614	ENST00000536030	P09525	8.27612	7.86419	8.15482	8.04439	-0.0294508	ANXA4	annexin A4 [Source:HGNC Symbol;Acc:542]
Ka02554_1286	ENST00000356708	P36542	12.9531	13.8435	14.2805	14.0014	-0.742628	ATP5C1	ATP synthase, H+ transporting, mitochondrial F1 complex, gamma polypeptide 1 [Source:HGNC Symbol;Acc:833]
Ka02554_311	ENST00000356708	P36542	13.2732	12.4147	12.3387	12.6371	0.356042	ATP5C1	ATP synthase, H+ transporting, mitochondrial F1 complex, gamma polypeptide 1 [Source:HGNC Symbol;Acc:833]
Ka02558_721	ENST00000447750	P31150	11.0084	11.697	11.446	11.2644	-0.00254793	GDI1	GDP dissociation inhibitor 1 [Source:HGNC Symbol;Acc:4226]
Ka02558_772	ENST00000447750	P31150	11.6883	12.3663	12.1196	11.9403	-0.00266535	GDI1	GDP dissociation inhibitor 1 [Source:HGNC Symbol;Acc:4226]
Ka02560_1049	ENST00000454376	Q99873	12.4147	12.7956	12.7164	12.6904	-0.0982531	PRMT1	protein arginine methyltransferase 1 [Source:HGNC Symbol;Acc:5187]
Ka02560_1124	ENST00000454376	Q99873	9.35315	9.87344	9.84235	9.8933	-0.25453	PRMT1	protein arginine methyltransferase 1 [Source:HGNC Symbol;Acc:5187]
Ka02563_515	ENST00000372919	P20073	12.1196	11.9801	11.9476	11.7773	0.187418	ANXA7	annexin A7 [Source:HGNC Symbol;Acc:545]
Ka02563_535	ENST00000372919	P20073	11.8572	11.865	11.8218	11.6439	0.128267	ANXA7	annexin A7 [Source:HGNC Symbol;Acc:545]
Ka02566_427	ENST00000331128	Q8IUE6	8.70044	8.73471	8.65464	8.45943	0.160541	HIST2H2AB	histone cluster 2, H2ab [Source:HGNC Symbol;Acc:20508]
Ka02566_614	ENST00000331128	Q8IUE6	5.40939	5.40259	5.14568	4.07895	0.793674	HIST2H2AB	histone cluster 2, H2ab [Source:HGNC Symbol;Acc:20508]
Ka02567_708	ENST00000525754	Q9BQ04	12.7711	13.1564	12.9088	12.8416	0.0885718	RBM4B	RNA binding motif protein 4B [Source:HGNC Symbol;Acc:28842]
Ka02567_790	ENST00000525754	Q9BQ04	12.5435	12.865	12.6371	12.5579	0.106728	RBM4B	RNA binding motif protein 4B [Source:HGNC Symbol;Acc:28842]
Ka02568_1504	ENST00000454461	Q99613	11.6119	12.4094	12.2107	11.9513	-0.0703091
Ka02568_1565	ENST00000454461	Q99613	11.1984	11.9181	11.7313	11.42	-0.0173582
Ka02569_673	ENST00000476832	Q9H553	8.08746	8.07682	8.07682	8.19476	-0.053647	ALG2	asparagine-linked glycosylation 2, alpha-1,3-mannosyltransferase homolog (S. cerevisiae) [Source:HGNC Symbol;Acc:23159]
Ka02569_754	ENST00000476832	Q9H553	7.67948	7.82655	7.74819	7.97154	-0.106854	ALG2	asparagine-linked glycosylation 2, alpha-1,3-mannosyltransferase homolog (S. cerevisiae) [Source:HGNC Symbol;Acc:23159]
Ka02570_1	ENST00000511440	Q8TBK6	5.2211	4.07895	4.3147	4.20163	0.391862	ZCCHC10	zinc finger, CCHC domain containing 10 [Source:HGNC Symbol;Acc:25954]
Ka02570_574	ENST00000511440	Q8TBK6	11.2935	11.8533	11.8258	11.5934	-0.136182	ZCCHC10	zinc finger, CCHC domain containing 10 [Source:HGNC Symbol;Acc:25954]
Ka02571_397	ENST00000399175	Q08211	4.82782	5.39917	4.63807	4.88264	0.353137
Ka02572_404	ENST00000503362	P61009	11.5018	12.5387	12.1768	11.8533	0.00520255	SPCS3	signal peptidase complex subunit 3 homolog (S. cerevisiae) [Source:HGNC Symbol;Acc:26212]
Ka02572_444	ENST00000503362	P61009	13.3021	13.8238	13.6883	13.6551	-0.10875	SPCS3	signal peptidase complex subunit 3 homolog (S. cerevisiae) [Source:HGNC Symbol;Acc:26212]
Ka02573_59	ENST00000301821	P08865	7.6865	7.90087	7.92481	7.93074	-0.134091	RPSA	ribosomal protein SA [Source:HGNC Symbol;Acc:6502]
Ka02573_6	ENST00000301821	P08865	11.2467	10.9873	12.5746	12.3219	-1.33126	RPSA	ribosomal protein SA [Source:HGNC Symbol;Acc:6502]
Ka02575_1069	ENST00000392514	P05388	15.6579	15.7366	15.5864	15.5567	0.125687	RPLP0	ribosomal protein, large, P0 [Source:HGNC Symbol;Acc:10371]
Ka02575_1287	ENST00000392514	P05388	16.5761	16.5034	16.3904	16.365	0.162068	RPLP0	ribosomal protein, large, P0 [Source:HGNC Symbol;Acc:10371]
Ka02576_641	ENST00000267484	Q16799	13.3853	13.4893	13.6551	13.5746	-0.177504	RTN1	reticulon 1 [Source:HGNC Symbol;Acc:10467]
Ka02576_654	ENST00000267484	Q16799	14.1196	14.0701	14.2288	14.2363	-0.137711	RTN1	reticulon 1 [Source:HGNC Symbol;Acc:10467]
Ka02578_1251	ENST00000371764	Q96GQ7	9.53916	10.3772	9.89633	9.78953	0.115252	DDX27	DEAD (Asp-Glu-Ala-Asp) box polypeptide 27 [Source:HGNC Symbol;Acc:15837]
Ka02578_1550	ENST00000371764	Q96GQ7	10.4512	11.2046	10.6528	10.5603	0.221302	DDX27	DEAD (Asp-Glu-Ala-Asp) box polypeptide 27 [Source:HGNC Symbol;Acc:15837]
Ka02579_744	ENST00000531621	P29692	10.3332	10.2527	10.6439	10.7056	-0.381834	EEF1D	eukaryotic translation elongation factor 1 delta (guanine nucleotide exchange protein) [Source:HGNC Symbol;Acc:3211]
Ka02579_804	ENST00000531621	P29692	11.1098	10.8842	11.3276	11.3219	-0.32774	EEF1D	eukaryotic translation elongation factor 1 delta (guanine nucleotide exchange protein) [Source:HGNC Symbol;Acc:3211]
Ka02582_406	ENST00000420696	P40424	6.14975	6.34163	6.51096	6.30743	-0.163507	PBX1	pre-B-cell leukemia homeobox 1 [Source:HGNC Symbol;Acc:8632]
Ka02582_618	ENST00000420696	P40424	7.3837	7.8392	8.2854	7.76818	-0.415339	PBX1	pre-B-cell leukemia homeobox 1 [Source:HGNC Symbol;Acc:8632]
Ka02583_430	ENST00000523016	P09669	6.50938	6.85798	6.74147	6.74147	-0.0577869	COX6C	cytochrome c oxidase subunit VIc [Source:HGNC Symbol;Acc:2285]
Ka02583_615	ENST00000523016	P09669	11.3772	11.6618	11.8218	11.6528	-0.217815	COX6C	cytochrome c oxidase subunit VIc [Source:HGNC Symbol;Acc:2285]
Ka02584_541	ENST00000502534	P49207	15.1074	15.0014	14.5447	14.7936	0.385231	RPL34	ribosomal protein L34 [Source:HGNC Symbol;Acc:10340]
Ka02584_561	ENST00000502534	P49207	15.392	15.4285	15.2137	15.2475	0.179673	RPL34	ribosomal protein L34 [Source:HGNC Symbol;Acc:10340]
Ka02585_27	ENST00000550973	Q07020	4.1127	4.59096	5.04439	4.67243	-0.506579	RPL18	ribosomal protein L18 [Source:HGNC Symbol;Acc:10310]
Ka02585_796	ENST00000550973	Q07020	13.9567	13.9106	13.9658	13.8918	0.00490694	RPL18	ribosomal protein L18 [Source:HGNC Symbol;Acc:10310]
Ka02587_671	ENST00000506844	Q96EV8	8.73809	9.06878	8.97728	8.79766	0.0159645	DTNBP1	dystrobrevin binding protein 1 [Source:HGNC Symbol;Acc:17328]
Ka02587_724	ENST00000506844	Q96EV8	10.5118	10.8057	10.6528	10.5118	0.0764494	DTNBP1	dystrobrevin binding protein 1 [Source:HGNC Symbol;Acc:17328]
Ka02588_1105	ENST00000303305	Q9UQ80	9.04439	9.2854	9.25974	9.21432	-0.072133	PA2G4	proliferation-associated 2G4, 38kDa [Source:HGNC Symbol;Acc:8550]
Ka02588_695	ENST00000303305	Q9UQ80	11.4147	11.7099	11.7398	11.5981	-0.106601	PA2G4	proliferation-associated 2G4, 38kDa [Source:HGNC Symbol;Acc:8550]
Ka02589_628	ENST00000360961	Q9Y5U8	4.7761	5.27426	5.89239	5.40939	-0.625708	MPC1	mitochondrial pyruvate carrier 1 [Source:HGNC Symbol;Acc:21606]
Ka02589_668	ENST00000360961	Q9Y5U8	6.82018	7.13955	7.88264	7.41785	-0.670383	MPC1	mitochondrial pyruvate carrier 1 [Source:HGNC Symbol;Acc:21606]
Ka02590_1	ENST00000375812	P62195	4.78136	5.82273	5.52669	5.38888	-0.155742	PSMC5	proteasome (prosome, macropain) 26S subunit, ATPase, 5 [Source:HGNC Symbol;Acc:9552]
Ka02590_703	ENST00000375812	P62195	12.7814	13.3853	13.2091	13.1799	-0.111187	PSMC5	proteasome (prosome, macropain) 26S subunit, ATPase, 5 [Source:HGNC Symbol;Acc:9552]
Ka02592_582	ENST00000309188	Q6ZVK8	8.98014	9.35094	9.7364	9.58496	-0.495143	NUDT18	nudix (nucleoside diphosphate linked moiety X)-type motif 18 [Source:HGNC Symbol;Acc:26194]
Ka02592_622	ENST00000309188	Q6ZVK8	8.14975	8.61102	8.93664	8.73132	-0.453593	NUDT18	nudix (nucleoside diphosphate linked moiety X)-type motif 18 [Source:HGNC Symbol;Acc:26194]
Ka02593_540	ENST00000371738	Q5SXM8	9.71253	9.31061	7.32193	9.02514	1.33804	DNLZ	DNL-type zinc finger [Source:HGNC Symbol;Acc:33879]
Ka02593_580	ENST00000371738	Q5SXM8	11.0362	11.1098	11.0362	11.1799	-0.0350392	DNLZ	DNL-type zinc finger [Source:HGNC Symbol;Acc:33879]
Ka02594_46	ENST00000234590	P06733	4.67243	5.83794	4.79701	4.79701	0.458171	ENO1	enolase 1, (alpha) [Source:HGNC Symbol;Acc:3350]
Ka02595_1016	ENST00000531120	Q7L2H7	8.10852	8.81698	8.78136	8.69	-0.272925	EIF3M	eukaryotic translation initiation factor 3, subunit M [Source:HGNC Symbol;Acc:24460]
Ka02595_807	ENST00000531120	Q7L2H7	11.0154	11.7099	11.584	11.4512	-0.154937	EIF3M	eukaryotic translation initiation factor 3, subunit M [Source:HGNC Symbol;Acc:24460]
Ka02597_575	ENST00000313334	Q96K17	11.9069	11.8533	12.0532	11.6707	0.0181484	BTF3L4	basic transcription factor 3-like 4 [Source:HGNC Symbol;Acc:30547]
Ka02597_647	ENST00000313334	Q96K17	11.2761	11.4564	11.6751	11.5793	-0.260956	BTF3L4	basic transcription factor 3-like 4 [Source:HGNC Symbol;Acc:30547]
Ka02598_328	ENST00000507464	O43679	6.93074	7.49185	7.62205	7.45121	-0.325336	LDB2	LIM domain binding 2 [Source:HGNC Symbol;Acc:6533]
Ka02598_740	ENST00000507464	O43679	12.446	12.6439	12.9549	12.7142	-0.289632	LDB2	LIM domain binding 2 [Source:HGNC Symbol;Acc:6533]
Ka02599_390	ENST00000359681	P61513	4.66107	6.2555	4.65535	4.59096	0.835127	RPL37A	ribosomal protein L37a [Source:HGNC Symbol;Acc:10348]
Ka02600_1	ENST00000307961	P36578	7.78136	8.33539	8.06609	8.01681	0.0169263	RPL4	ribosomal protein L4 [Source:HGNC Symbol;Acc:10353]
Ka02600_709	ENST00000307961	P36578	14.3443	14.6096	14.3373	14.3443	0.136149	RPL4	ribosomal protein L4 [Source:HGNC Symbol;Acc:10353]
Ka02602_519	ENST00000263974	Q16514	11.6839	12.1453	12.1984	11.8727	-0.120976	TAF12	TAF12 RNA polymerase II, TATA box binding protein (TBP)-associated factor, 20kDa [Source:HGNC Symbol;Acc:11545]
Ka02602_580	ENST00000263974	Q16514	11.8533	12.0735	12.2046	11.888	-0.0828858	TAF12	TAF12 RNA polymerase II, TATA box binding protein (TBP)-associated factor, 20kDa [Source:HGNC Symbol;Acc:11545]
Ka02603_816	ENST00000188376	Q00325	11.1611	10.9586	11.5167	11.4818	-0.4394	SLC25A3	solute carrier family 25 (mitochondrial carrier; phosphate carrier), member 3 [Source:HGNC Symbol;Acc:10989]
Ka02603_878	ENST00000188376	Q00325	12.1325	11.9403	12.464	12.4252	-0.408219	SLC25A3	solute carrier family 25 (mitochondrial carrier; phosphate carrier), member 3 [Source:HGNC Symbol;Acc:10989]
Ka02604_1665	ENST00000376582	O60830	10.7056	11.2107	11.1293	11.0901	-0.151546	TIMM17B	translocase of inner mitochondrial membrane 17 homolog B (yeast) [Source:HGNC Symbol;Acc:17310]
Ka02604_1712	ENST00000376582	O60830	11.4615	12.0119	11.944	11.8918	-0.181179	TIMM17B	translocase of inner mitochondrial membrane 17 homolog B (yeast) [Source:HGNC Symbol;Acc:17310]
Ka02605_739	ENST00000307839	P61313	10.2877	10.0901	10.0362	10.0634	0.139128	RPL15	ribosomal protein L15 [Source:HGNC Symbol;Acc:10306]
Ka02605_749	ENST00000307839	P61313	10.3443	10.0498	10.0634	10.1293	0.100733	RPL15	ribosomal protein L15 [Source:HGNC Symbol;Acc:10306]
Ka02607_126	ENST00000439602	P62269	10.2046	10.4818	10.1674	10.1293	0.194835	RPS18	ribosomal protein S18 [Source:HGNC Symbol;Acc:10401]
Ka02607_568	ENST00000439602	P62269	15.9545	15.8942	15.8509	15.8533	0.0722218	RPS18	ribosomal protein S18 [Source:HGNC Symbol;Acc:10401]
Ka02608_1116	ENST00000361624	P00395	13.9658	13.9476	14.0951	13.9926	-0.0871152	MT-CO1	mitochondrially encoded cytochrome c oxidase I [Source:HGNC Symbol;Acc:7419]
Ka02608_1136	ENST00000361624	P00395	15.4736	15.5356	15.6154	15.5265	-0.0663401	MT-CO1	mitochondrially encoded cytochrome c oxidase I [Source:HGNC Symbol;Acc:7419]
Ka02609_474	ENST00000439211	P00374	3.7866	4.21723	3.56071	4.15381	0.144653	DHFR	dihydrofolate reductase [Source:HGNC Symbol;Acc:2861]
Ka02609_514	ENST00000439211	P00374	3.07895	3.53605	3.79701	3.29866	-0.240334	DHFR	dihydrofolate reductase [Source:HGNC Symbol;Acc:2861]
Ka02610_1012	ENST00000262962	Q9BW85	11.8297	11.9403	11.8572	11.8017	0.0555623	CCDC94	coiled-coil domain containing 94 [Source:HGNC Symbol;Acc:25518]
Ka02610_972	ENST00000262962	Q9BW85	10.7056	10.8376	10.6618	10.7482	0.0666447	CCDC94	coiled-coil domain containing 94 [Source:HGNC Symbol;Acc:25518]
Ka02612_1107	ENST00000366794	P09874	9.67243	10.3219	10.3987	10.1293	-0.266837	PARP1	poly (ADP-ribose) polymerase 1 [Source:HGNC Symbol;Acc:270]
Ka02612_1253	ENST00000366794	P09874	10.8688	11.4094	11.4868	11.2703	-0.239458	PARP1	poly (ADP-ribose) polymerase 1 [Source:HGNC Symbol;Acc:270]
Ka02613_1257	ENST00000369409	O43175	10.2288	10.1293	10.7313	10.2527	-0.312941	PHGDH	phosphoglycerate dehydrogenase [Source:HGNC Symbol;Acc:8923]
Ka02613_1333	ENST00000369409	O43175	10.8376	10.7814	11.3934	10.9069	-0.340647	PHGDH	phosphoglycerate dehydrogenase [Source:HGNC Symbol;Acc:8923]
Ka02614_286	ENST00000315377	P62753	3.48543	4.20163	3.47249	3.3505	0.432038	RPS6	ribosomal protein S6 [Source:HGNC Symbol;Acc:10429]
Ka02614_982	ENST00000315377	P62753	15.6039	15.7987	15.691	15.7126	-0.000541074	RPS6	ribosomal protein S6 [Source:HGNC Symbol;Acc:10429]
Ka02615_732	ENST00000233114	P40925	10.9513	11.3826	10.6439	10.4919	0.5991	MDH1	malate dehydrogenase 1, NAD (soluble) [Source:HGNC Symbol;Acc:6970]
Ka02615_781	ENST00000233114	P40925	13.4767	13.9658	13.0918	13.0481	0.651309	MDH1	malate dehydrogenase 1, NAD (soluble) [Source:HGNC Symbol;Acc:6970]
Ka02616_125	ENST00000225174	P30405	11.6393	11.9181	11.8455	11.8416	-0.0647979	PPIF	peptidylprolyl isomerase F [Source:HGNC Symbol;Acc:9259]
Ka02616_13	ENST00000225174	P30405	10.5018	10.7313	10.7566	10.7731	-0.14827	PPIF	peptidylprolyl isomerase F [Source:HGNC Symbol;Acc:9259]
Ka02617_666	ENST00000221494	Q15428	8.93369	9.42836	9.32418	9.22159	-0.0918584	SF3A2	splicing factor 3a, subunit 2, 66kDa [Source:HGNC Symbol;Acc:10766]
Ka02617_706	ENST00000221494	Q15428	10.7398	11.0901	10.9069	10.8611	0.0309578	SF3A2	splicing factor 3a, subunit 2, 66kDa [Source:HGNC Symbol;Acc:10766]
Ka02618_16	ENST00000498603	P60468	8.22882	9.10852	7.88874	7.87036	0.789118	SEC61B	Sec61 beta subunit [Source:HGNC Symbol;Acc:16993]
Ka02618_36	ENST00000498603	P60468	8.74483	9.67596	8.37938	8.37938	0.831017	SEC61B	Sec61 beta subunit [Source:HGNC Symbol;Acc:16993]
Ka02619_711	ENST00000367380	P22061	9.82496	10.1548	10.3443	10.3987	-0.381631	PCMT1	protein-L-isoaspartate (D-aspartate) O-methyltransferase [Source:HGNC Symbol;Acc:8728]
Ka02619_751	ENST00000367380	P22061	11.8803	12.1517	12.2992	12.2848	-0.276016	PCMT1	protein-L-isoaspartate (D-aspartate) O-methyltransferase [Source:HGNC Symbol;Acc:8728]
Ka02620_46	ENST00000422453	P62633	6.62205	6.65821	6.71425	6.71425	-0.0741139	CNBP	CCHC-type zinc finger, nucleic acid binding protein [Source:HGNC Symbol;Acc:13164]
Ka02621_396	ENST00000256854	O43776	3.99095	5.47249	4.86295	4.75489	-0.0771961	NARS	asparaginyl-tRNA synthetase [Source:HGNC Symbol;Acc:7643]
Ka02622_212	ENST00000309311	P13639	10.1033	10.2046	9.88111	9.85019	0.288279	EEF2	eukaryotic translation elongation factor 2 [Source:HGNC Symbol;Acc:3214]
Ka02622_901	ENST00000309311	P13639	12.0498	12.4691	12.6773	12.605	-0.381657	EEF2	eukaryotic translation elongation factor 2 [Source:HGNC Symbol;Acc:3214]
Ka02623_1	ENST00000374515	P10599	6.58195	6.80735	6.30012	6.03122	0.528983	TXN	thioredoxin [Source:HGNC Symbol;Acc:12435]
Ka02623_643	ENST00000374515	P10599	12.6004	12.7916	12.7669	12.6839	-0.0294337	TXN	thioredoxin [Source:HGNC Symbol;Acc:12435]
Ka02626_462	ENST00000311893	Q9H1K1	11.6484	12.0566	12.1453	12.0735	-0.256886	ISCU	iron-sulfur cluster scaffold homolog (E. coli) [Source:HGNC Symbol;Acc:29882]
Ka02626_930	ENST00000311893	Q9H1K1	11.7814	12.1293	13.0447	12.9801	-1.05712	ISCU	iron-sulfur cluster scaffold homolog (E. coli) [Source:HGNC Symbol;Acc:29882]
Ka02627_646	ENST00000230640	P42285	9.32418	10.1674	10.1923	9.93221	-0.316454	SKIV2L2	superkiller viralicidic activity 2-like 2 (S. cerevisiae) [Source:HGNC Symbol;Acc:18734]
Ka02627_687	ENST00000230640	P42285	8.06609	8.93664	8.93369	8.75489	-0.342926	SKIV2L2	superkiller viralicidic activity 2-like 2 (S. cerevisiae) [Source:HGNC Symbol;Acc:18734]
Ka02629_301	ENST00000274242	P61927	15.3092	15.4415	15.0951	15.2023	0.226683	RPL37	ribosomal protein L37 [Source:HGNC Symbol;Acc:10347]
Ka02629_306	ENST00000274242	P61927	15.3615	15.5507	15.2913	15.3408	0.140071	RPL37	ribosomal protein L37 [Source:HGNC Symbol;Acc:10347]
Ka02630_314	ENST00000241052	P04040	8.85175	8.03342	7.59246	7.5157	0.888508	CAT	catalase [Source:HGNC Symbol;Acc:1516]
Ka02631_739	ENST00000372759	O75844	9.48583	10.2046	9.82972	9.64386	0.108411	ZMPSTE24	zinc metallopeptidase STE24 homolog (S. cerevisiae) [Source:HGNC Symbol;Acc:12877]
Ka02631_779	ENST00000372759	O75844	8.56224	9.27146	8.82337	8.71425	0.148046	ZMPSTE24	zinc metallopeptidase STE24 homolog (S. cerevisiae) [Source:HGNC Symbol;Acc:12877]
Ka02634_1003	ENST00000229239	P04406	14.2659	14.4576	13.9567	13.8823	0.442273	GAPDH	glyceraldehyde-3-phosphate dehydrogenase [Source:HGNC Symbol;Acc:4141]
Ka02634_963	ENST00000229239	P04406	14.9522	15.1477	14.6382	14.5326	0.464534	GAPDH	glyceraldehyde-3-phosphate dehydrogenase [Source:HGNC Symbol;Acc:4141]
Ka02636_682	ENST00000380986	P68106	12.1737	12.3934	12.2877	12.2644	0.00745631	FKBP1B	FK506 binding protein 1B, 12.6 kDa [Source:HGNC Symbol;Acc:3712]
Ka02636_757	ENST00000380986	P68106	14.0785	14.2586	14.1033	14.1437	0.0450303	FKBP1B	FK506 binding protein 1B, 12.6 kDa [Source:HGNC Symbol;Acc:3712]
Ka02637_772	ENST00000307961	P36578	15.3092	15.5893	15.2622	15.2913	0.172468	RPL4	ribosomal protein L4 [Source:HGNC Symbol;Acc:10353]
Ka02637_794	ENST00000307961	P36578	15.3269	15.6354	15.3408	15.3127	0.154332	RPL4	ribosomal protein L4 [Source:HGNC Symbol;Acc:10353]
Ka02638_476	ENST00000217456	Q9HDC9	5.40259	5.94017	6.09381	6.4822	-0.616632	APMAP	adipocyte plasma membrane associated protein [Source:HGNC Symbol;Acc:13238]
Ka02638_559	ENST00000217456	Q9HDC9	5.90207	6.41785	6.55152	6.61471	-0.42315	APMAP	adipocyte plasma membrane associated protein [Source:HGNC Symbol;Acc:13238]
Ka02639_829	ENST00000303575	P49755	12.7099	12.8078	12.7977	12.7164	0.00182523	TMED10	transmembrane emp24-like trafficking protein 10 (yeast) [Source:HGNC Symbol;Acc:16998]
Ka02639_869	ENST00000303575	P49755	14.3092	14.3853	14.3581	14.3233	0.00653864	TMED10	transmembrane emp24-like trafficking protein 10 (yeast) [Source:HGNC Symbol;Acc:16998]
Ka02640_293	ENST00000286788	P50990	7.33985	8.19967	7.82655	7.64386	0.0345588	CCT8	chaperonin containing TCP1, subunit 8 (theta) [Source:HGNC Symbol;Acc:1623]
Ka02640_341	ENST00000286788	P50990	8.97441	9.79279	9.33985	9.20457	0.111392	CCT8	chaperonin containing TCP1, subunit 8 (theta) [Source:HGNC Symbol;Acc:1623]
Ka02641_732	ENST00000277632	Q9H8M7	8.73132	9.13443	9.81378	9.58308	-0.765559	FAM188A	family with sequence similarity 188, member A [Source:HGNC Symbol;Acc:23578]
Ka02641_783	ENST00000277632	Q9H8M7	9.37938	9.72962	10.5507	10.2527	-0.847207	FAM188A	family with sequence similarity 188, member A [Source:HGNC Symbol;Acc:23578]
Ka02642_1014	ENST00000373616	Q9NZJ7	12.5531	12.8918	12.9748	12.8178	-0.173812	MTCH1	mitochondrial carrier 1 [Source:HGNC Symbol;Acc:17586]
Ka02642_963	ENST00000373616	Q9NZJ7	11.2935	11.6795	11.8376	11.7099	-0.287311	MTCH1	mitochondrial carrier 1 [Source:HGNC Symbol;Acc:17586]
Ka02643_664	ENST00000307961	P36578	15.4987	15.734	15.4893	15.5567	0.0933007	RPL4	ribosomal protein L4 [Source:HGNC Symbol;Acc:10353]
Ka02643_704	ENST00000307961	P36578	14.6096	14.8188	14.6495	14.6039	0.0875417	RPL4	ribosomal protein L4 [Source:HGNC Symbol;Acc:10353]
Ka02646_425	ENST00000307839	P61313	13.9658	14.0447	13.92	13.9837	0.0534166	RPL15	ribosomal protein L15 [Source:HGNC Symbol;Acc:10306]
Ka02646_430	ENST00000307839	P61313	13.5507	13.6096	13.7834	13.8037	-0.213374	RPL15	ribosomal protein L15 [Source:HGNC Symbol;Acc:10306]
Ka02648_896	ENST00000401609	P39023	13.4252	13.3021	13.5387	13.8037	-0.307559	RPL3	ribosomal protein L3 [Source:HGNC Symbol;Acc:10332]
Ka02648_963	ENST00000401609	P39023	15.669	15.7498	15.7654	15.768	-0.0573034	RPL3	ribosomal protein L3 [Source:HGNC Symbol;Acc:10332]
Ka02649_1	ENST00000394668	P49207	8.12928	8.7879	8.25267	8.29462	0.18495	RPL34	ribosomal protein L34 [Source:HGNC Symbol;Acc:10340]
Ka02649_46	ENST00000394668	P49207	9.71081	10.1799	9.79442	9.75154	0.172378	RPL34	ribosomal protein L34 [Source:HGNC Symbol;Acc:10340]
Ka02650_865	ENST00000279281	Q9UID3	6.38888	7.56224	7.56224	7.02237	-0.316745	VPS51	vacuolar protein sorting 51 homolog (S. cerevisiae) [Source:HGNC Symbol;Acc:1172]
Ka02650_907	ENST00000279281	Q9UID3	6.06609	7.27612	7.14975	6.70044	-0.253987	VPS51	vacuolar protein sorting 51 homolog (S. cerevisiae) [Source:HGNC Symbol;Acc:1172]
Ka02651_416	ENST00000521545	Q86VI4	7.03342	8.03892	8.67596	8.15482	-0.879217	LAPTM4B	lysosomal protein transmembrane 4 beta [Source:HGNC Symbol;Acc:13646]
Ka02651_747	ENST00000521545	Q86VI4	8.60733	9.43045	10.1799	9.7039	-0.923015	LAPTM4B	lysosomal protein transmembrane 4 beta [Source:HGNC Symbol;Acc:13646]
Ka02652_1505	ENST00000317746	O75795	4.8125	5.86295	5.12516	5.45286	0.0487157	UGT2B17	UDP glucuronosyltransferase 2 family, polypeptide B17 [Source:HGNC Symbol;Acc:12547]
Ka02652_1548	ENST00000317746	O75795	5.57894	6.20163	5.89966	6.03342	-0.0762547	UGT2B17	UDP glucuronosyltransferase 2 family, polypeptide B17 [Source:HGNC Symbol;Acc:12547]
Ka02654_571	ENST00000530022	P46776	6.43962	7.08746	7.24793	6.87036	-0.295603	RPL27A	ribosomal protein L27a [Source:HGNC Symbol;Acc:10329]
Ka02654_591	ENST00000530022	P46776	14.2363	14.4576	14.4576	14.3786	-0.0711263	RPL27A	ribosomal protein L27a [Source:HGNC Symbol;Acc:10329]
Ka02655_15	ENST00000542631	P55061	7.76155	8.0607	7.90689	7.84549	0.0349333	TMBIM6	transmembrane BAX inhibitor motif containing 6 [Source:HGNC Symbol;Acc:11723]
Ka02655_750	ENST00000542631	P55061	13.2213	13.6991	13.6773	13.5746	-0.165725	TMBIM6	transmembrane BAX inhibitor motif containing 6 [Source:HGNC Symbol;Acc:11723]
Ka02656_191	ENST00000542631	P55061	12.9944	13.3304	13.2273	13.1437	-0.0231535	TMBIM6	transmembrane BAX inhibitor motif containing 6 [Source:HGNC Symbol;Acc:11723]
Ka02656_490	ENST00000542631	P55061	13.4383	13.7731	13.7419	13.6551	-0.0927802	TMBIM6	transmembrane BAX inhibitor motif containing 6 [Source:HGNC Symbol;Acc:11723]
Ka02657_1083	ENST00000256383	P05198	12.7752	13.1752	12.7814	12.8533	0.157884	EIF2S1	eukaryotic translation initiation factor 2, subunit 1 alpha, 35kDa [Source:HGNC Symbol;Acc:3265]
Ka02657_888	ENST00000256383	P05198	11.5699	12.1357	11.7731	11.865	0.0337329	EIF2S1	eukaryotic translation initiation factor 2, subunit 1 alpha, 35kDa [Source:HGNC Symbol;Acc:3265]
Ka02658_935	ENST00000360803	Q9BZE4	9.80252	10.0768	9.92035	9.89936	0.0298111	GTPBP4	GTP binding protein 4 [Source:HGNC Symbol;Acc:21535]
Ka02658_995	ENST00000360803	Q9BZE4	10.8994	11.1357	10.973	10.9069	0.0775979	GTPBP4	GTP binding protein 4 [Source:HGNC Symbol;Acc:21535]
Ka02659_1	ENST00000307961	P36578	8.74819	9.35315	9.11894	9.04985	-0.033725	RPL4	ribosomal protein L4 [Source:HGNC Symbol;Acc:10353]
Ka02659_704	ENST00000307961	P36578	14.6325	14.9153	14.6325	14.6382	0.138555	RPL4	ribosomal protein L4 [Source:HGNC Symbol;Acc:10353]
Ka02660_690	ENST00000545956	P04843	11.4717	11.9031	11.8572	11.7356	-0.108978
Ka02660_730	ENST00000545956	P04843	11.1228	11.6484	11.5981	11.4717	-0.149271
Ka02661_1296	ENST00000373808	P06396	11.4305	9.42206	7.78136	7.79442	2.63837	GSN	gelsolin [Source:HGNC Symbol;Acc:4620]
Ka02661_494	ENST00000373808	P06396	13.7628	14.0532	12.4278	12.4067	1.49074	GSN	gelsolin [Source:HGNC Symbol;Acc:4620]
Ka02663_34	ENST00000366607	Q15388	9.46148	9.47168	9.74147	9.75154	-0.279928	TOMM20	translocase of outer mitochondrial membrane 20 homolog (yeast) [Source:HGNC Symbol;Acc:20947]
Ka02663_54	ENST00000366607	Q15388	9.31967	9.36194	9.62205	9.62022	-0.280328	TOMM20	translocase of outer mitochondrial membrane 20 homolog (yeast) [Source:HGNC Symbol;Acc:20947]
Ka02665_464	ENST00000370321	P46777	7.26679	7.90087	7.58496	7.53138	0.0256547	RPL5	ribosomal protein L5 [Source:HGNC Symbol;Acc:10360]
Ka02665_524	ENST00000370321	P46777	7.40939	8	7.46761	7.55459	0.193598	RPL5	ribosomal protein L5 [Source:HGNC Symbol;Acc:10360]
Ka02666_469	ENST00000317018	Q9NPH2	6.34341	7.40939	6.70044	6.3733	0.339529	ISYNA1	inositol-3-phosphate synthase 1 [Source:HGNC Symbol;Acc:29821]
Ka02666_509	ENST00000317018	Q9NPH2	4.1375	6.42962	5.47249	4.8679	0.113368	ISYNA1	inositol-3-phosphate synthase 1 [Source:HGNC Symbol;Acc:29821]
Ka02668_106	ENST00000537679	Q14974	6.83289	7.75489	7.93664	7.59991	-0.474387	KPNB1	karyopherin (importin) beta 1 [Source:HGNC Symbol;Acc:6400]
Ka02668_514	ENST00000537679	Q14974	7.12928	8.03342	8.66888	8.14975	-0.827963	KPNB1	karyopherin (importin) beta 1 [Source:HGNC Symbol;Acc:6400]
Ka02669_641	ENST00000247020	Q99470	12.9676	13.0481	12.9421	12.8138	0.129902	SDF2	stromal cell-derived factor 2 [Source:HGNC Symbol;Acc:10675]
Ka02669_682	ENST00000247020	Q99470	10.2408	10.2408	10.2288	10.1163	0.06821	SDF2	stromal cell-derived factor 2 [Source:HGNC Symbol;Acc:10675]
Ka02671_543	ENST00000417728	Q15257	8.08746	8.75489	9.29921	9.12153	-0.789196	PPP2R4	protein phosphatase 2A activator, regulatory subunit 4 [Source:HGNC Symbol;Acc:9308]
Ka02671_583	ENST00000417728	Q15257	9.55267	10.2408	10.6707	10.4919	-0.684524	PPP2R4	protein phosphatase 2A activator, regulatory subunit 4 [Source:HGNC Symbol;Acc:9308]
Ka02674_124	ENST00000553041	P09960	4.66676	5.45615	5.2211	4.99548	-0.0468413	LTA4H	leukotriene A4 hydrolase [Source:HGNC Symbol;Acc:6710]
Ka02674_83	ENST00000553041	P09960	4.03562	4.52982	4.67243	4.42626	-0.266623	LTA4H	leukotriene A4 hydrolase [Source:HGNC Symbol;Acc:6710]
Ka02676_812	ENST00000250101	Q9BRA2	7.8009	8.2384	7.06609	6.65821	1.1575	TXNDC17	thioredoxin domain containing 17 [Source:HGNC Symbol;Acc:28218]
Ka02677_594	ENST00000467789	Q9UNL2	13.4252	13.6883	13.0014	12.8727	0.619692	SSR3	signal sequence receptor, gamma (translocon-associated protein gamma) [Source:HGNC Symbol;Acc:11325]
Ka02677_656	ENST00000467789	Q9UNL2	12.3498	12.5957	11.9218	11.8258	0.598982	SSR3	signal sequence receptor, gamma (translocon-associated protein gamma) [Source:HGNC Symbol;Acc:11325]
Ka02678_1123	ENST00000391975	Q00341	11.3443	11.6883	11.0293	10.8057	0.598758	HDLBP	high density lipoprotein binding protein [Source:HGNC Symbol;Acc:4857]
Ka02678_950	ENST00000391975	Q00341	10.8057	11.1485	10.5603	10.1674	0.613235	HDLBP	high density lipoprotein binding protein [Source:HGNC Symbol;Acc:4857]
Ka02679_808	ENST00000437345	Q9UGP8	10.6348	10.8994	10.8376	10.8455	-0.074475
Ka02679_848	ENST00000437345	Q9UGP8	11.8057	11.9586	12.0014	12.0224	-0.12974
Ka02682_289	ENST00000251453	P62249	12.8337	13.1611	12.92	12.9979	0.0384735	RPS16	ribosomal protein S16 [Source:HGNC Symbol;Acc:10396]
Ka02682_299	ENST00000251453	P62249	13.4893	13.7834	13.5507	13.6211	0.0504354	RPS16	ribosomal protein S16 [Source:HGNC Symbol;Acc:10396]
Ka02685_460	ENST00000332598	Q9BVK6	11.5314	12.3772	11.7013	11.6618	0.272754	TMED9	transmembrane emp24 protein transport domain containing 9 [Source:HGNC Symbol;Acc:24878]
Ka02685_613	ENST00000332598	Q9BVK6	13.5265	13.8533	13.5507	13.5265	0.151281	TMED9	transmembrane emp24 protein transport domain containing 9 [Source:HGNC Symbol;Acc:24878]
Ka02686_732	ENST00000196551	P46782	15.3615	15.6068	15.2622	15.2659	0.220068	RPS5	ribosomal protein S5 [Source:HGNC Symbol;Acc:10426]
Ka02686_752	ENST00000196551	P46782	15.1635	15.5657	15.3478	15.3853	-0.00194668	RPS5	ribosomal protein S5 [Source:HGNC Symbol;Acc:10426]
Ka02687_735	ENST00000229179	P57740	5.33628	6.37851	6.44128	5.96578	-0.346137	NUP107	nucleoporin 107kDa [Source:HGNC Symbol;Acc:29914]
Ka02687_794	ENST00000229179	P57740	3.73335	4.92125	5.06609	4.7761	-0.593796	NUP107	nucleoporin 107kDa [Source:HGNC Symbol;Acc:29914]
Ka02689_705	ENST00000378720	P10768	13.863	14.2137	13.7936	13.7207	0.281231	ESD	esterase D [Source:HGNC Symbol;Acc:3465]
Ka02689_745	ENST00000378720	P10768	12.1325	12.5699	12.0768	12.0768	0.274362	ESD	esterase D [Source:HGNC Symbol;Acc:3465]
Ka02691_442	ENST00000412601	P14314	8.77808	9.12928	8.5812	8.43879	0.443684	PRKCSH	protein kinase C substrate 80K-H [Source:HGNC Symbol;Acc:9411]
Ka02691_510	ENST00000412601	P14314	9.12412	9.3443	8.72792	8.47168	0.634411	PRKCSH	protein kinase C substrate 80K-H [Source:HGNC Symbol;Acc:9411]
Ka02693_634	ENST00000330720	P24390	11.3049	11.7482	11.4818	11.2107	0.180322	KDELR1	KDEL (Lys-Asp-Glu-Leu) endoplasmic reticulum protein retention receptor 1 [Source:HGNC Symbol;Acc:6304]
Ka02693_674	ENST00000330720	P24390	9.74651	10.4094	10.1163	9.84862	0.0954692	KDELR1	KDEL (Lys-Asp-Glu-Leu) endoplasmic reticulum protein retention receptor 1 [Source:HGNC Symbol;Acc:6304]
Ka02694_1	ENST00000316084	P62701	6.21723	6.70044	5.89724	5.85798	0.581225	RPS4X	ribosomal protein S4, X-linked [Source:HGNC Symbol;Acc:10424]
Ka02694_41	ENST00000316084	P62701	9.04166	9.11374	8.71425	8.69697	0.372094	RPS4X	ribosomal protein S4, X-linked [Source:HGNC Symbol;Acc:10424]
Ka02695_633	ENST00000377275	Q96KC2	10.6257	10.9513	11.2467	11.2992	-0.484478	ARL5B	ADP-ribosylation factor-like 5B [Source:HGNC Symbol;Acc:23052]
Ka02695_673	ENST00000377275	Q96KC2	10.6528	10.8533	11.1984	11.2107	-0.451481	ARL5B	ADP-ribosylation factor-like 5B [Source:HGNC Symbol;Acc:23052]
Ka02696_1259	ENST00000244763	P43307	13.7834	14.0276	13.3581	13.2674	0.592747	SSR1	signal sequence receptor, alpha [Source:HGNC Symbol;Acc:11323]
Ka02696_1299	ENST00000244763	P43307	13.1066	13.2848	12.5911	12.5387	0.630829	SSR1	signal sequence receptor, alpha [Source:HGNC Symbol;Acc:11323]
Ka02698_348	ENST00000330339	P08708	11.6348	11.973	11.6211	11.6926	0.14702	RPS17	ribosomal protein S17 [Source:HGNC Symbol;Acc:10397]
Ka02698_371	ENST00000330339	P08708	3.58496	4.45943	4.09592	3.75489	0.0967911	RPS17	ribosomal protein S17 [Source:HGNC Symbol;Acc:10397]
Ka02701_69	ENST00000284727	P48201	7.91289	8.08215	8.10329	8.07682	-0.0925325	ATP5G3	ATP synthase, H+ transporting, mitochondrial Fo complex, subunit C3 (subunit 9) [Source:HGNC Symbol;Acc:843]
Ka02701_924	ENST00000284727	P48201	16.185	16.2061	15.8894	15.768	0.366833	ATP5G3	ATP synthase, H+ transporting, mitochondrial Fo complex, subunit C3 (subunit 9) [Source:HGNC Symbol;Acc:843]
Ka02702_1151	ENST00000377767	Q9Y2L1	4.22497	5.26303	5.18982	4.72792	-0.214872	DIS3	DIS3 mitotic control homolog (S. cerevisiae) [Source:HGNC Symbol;Acc:20604]
Ka02702_1194	ENST00000377767	Q9Y2L1	6.20359	6.93074	7.24793	7.01123	-0.562412	DIS3	DIS3 mitotic control homolog (S. cerevisiae) [Source:HGNC Symbol;Acc:20604]
Ka02703_1366	ENST00000396957	P62910	15.1196	14.9476	15.0405	15.0447	-0.00898502	RPL32	ribosomal protein L32 [Source:HGNC Symbol;Acc:10336]
Ka02703_1479	ENST00000396957	P62910	10.0634	10.0498	10.1421	10.1293	-0.0790732	RPL32	ribosomal protein L32 [Source:HGNC Symbol;Acc:10336]
Ka02705_692	ENST00000348298	Q8N2K1	7.80735	8.2384	9.20945	8.94837	-1.05603	UBE2J2	ubiquitin-conjugating enzyme E2, J2 [Source:HGNC Symbol;Acc:19268]
Ka02705_771	ENST00000348298	Q8N2K1	8.59991	8.9571	9.98014	9.72451	-1.07382	UBE2J2	ubiquitin-conjugating enzyme E2, J2 [Source:HGNC Symbol;Acc:19268]
Ka02707_1027	ENST00000248924	O75600	7.8392	8.40088	8.60733	8.3837	-0.375476	GCAT	glycine C-acetyltransferase [Source:HGNC Symbol;Acc:4188]
Ka02707_1067	ENST00000248924	O75600	8.34873	9.03342	9.05799	8.97154	-0.323692	GCAT	glycine C-acetyltransferase [Source:HGNC Symbol;Acc:4188]
Ka02708_744	ENST00000441946	P61289	11.8494	12.2644	12.8918	12.6948	-0.736365	PSME3	proteasome (prosome, macropain) activator subunit 3 (PA28 gamma; Ki) [Source:HGNC Symbol;Acc:9570]
Ka02708_85	ENST00000441946	P61289	7.09803	7.52356	8.59619	8.25267	-1.11363	PSME3	proteasome (prosome, macropain) activator subunit 3 (PA28 gamma; Ki) [Source:HGNC Symbol;Acc:9570]
Ka02711_188	ENST00000422424	Q9Y3D0	6.4822	5.41616	4.83289	4.80735	1.12906	FAM96B	family with sequence similarity 96, member B [Source:HGNC Symbol;Acc:24261]
Ka02712_807	ENST00000324340	O00148	11.5934	12.3853	12.1706	12.0566	-0.124237	DDX39A	DEAD (Asp-Glu-Ala-Asp) box polypeptide 39A [Source:HGNC Symbol;Acc:17821]
Ka02712_867	ENST00000324340	O00148	12.4589	13.1485	12.9218	12.964	-0.139212	DDX39A	DEAD (Asp-Glu-Ala-Asp) box polypeptide 39A [Source:HGNC Symbol;Acc:17821]
Ka02713_114	ENST00000400266	P54578	4.47897	5.06178	5.08746	4.69488	-0.120798	USP14	ubiquitin specific peptidase 14 (tRNA-guanine transglycosylase) [Source:HGNC Symbol;Acc:12612]
Ka02713_527	ENST00000400266	P54578	7.2854	8.09276	7.97728	7.83289	-0.216005	USP14	ubiquitin specific peptidase 14 (tRNA-guanine transglycosylase) [Source:HGNC Symbol;Acc:12612]
Ka02714_1464	ENST00000252725	O15143	10.2527	10.0901	10.3663	10.2527	-0.138105	ARPC1B	actin related protein 2/3 complex, subunit 1B, 41kDa [Source:HGNC Symbol;Acc:704]
Ka02714_1524	ENST00000252725	O15143	11.5018	11.3987	11.6926	11.5651	-0.178568	ARPC1B	actin related protein 2/3 complex, subunit 1B, 41kDa [Source:HGNC Symbol;Acc:704]
Ka02715_802	ENST00000369144	Q14152	7.32193	8.07682	7.76818	7.45943	0.0855639	EIF3A	eukaryotic translation initiation factor 3, subunit A [Source:HGNC Symbol;Acc:3271]
Ka02715_842	ENST00000369144	Q14152	7.22882	8.05528	7.85175	7.43463	-0.00113807	EIF3A	eukaryotic translation initiation factor 3, subunit A [Source:HGNC Symbol;Acc:3271]
Ka02716_492	ENST00000251453	P62249	16.2659	16.3735	16.2156	16.1713	0.126221	RPS16	ribosomal protein S16 [Source:HGNC Symbol;Acc:10396]
Ka02716_502	ENST00000251453	P62249	15.624	15.5775	15.5477	15.5111	0.0713348	RPS16	ribosomal protein S16 [Source:HGNC Symbol;Acc:10396]
Ka02717_1461	ENST00000357749	P24386	11.0293	11.2992	11.4094	11.3163	-0.198589	CHM	choroideremia (Rab escort protein 1) [Source:HGNC Symbol;Acc:1940]
Ka02717_1505	ENST00000357749	P24386	13.0396	13.1228	13.3163	13.2	-0.176914	CHM	choroideremia (Rab escort protein 1) [Source:HGNC Symbol;Acc:1940]
Ka02719_1174	ENST00000361789	P00156	13.2288	13.3853	13.3853	13.3021	-0.0366245	MT-CYB	mitochondrially encoded cytochrome b [Source:HGNC Symbol;Acc:7427]
Ka02719_1214	ENST00000361789	P00156	12.4067	12.6119	12.5118	12.4589	0.0240058	MT-CYB	mitochondrially encoded cytochrome b [Source:HGNC Symbol;Acc:7427]
Ka02720_522	ENST00000513510	P00367	9.35094	10.4717	9.63662	9.6865	0.249745
Ka02720_594	ENST00000513510	P00367	10.3663	11.4357	10.6883	10.7398	0.186981
Ka02721_776	ENST00000465618	P39023	8.81378	8.7211	8.93664	8.87344	-0.137601	RPL3	ribosomal protein L3 [Source:HGNC Symbol;Acc:10332]
Ka02721_796	ENST00000465618	P39023	8.93664	8.86419	9.09011	8.9542	-0.121742	RPL3	ribosomal protein L3 [Source:HGNC Symbol;Acc:10332]
Ka02722_756	ENST00000261479	P60900	14.3233	14.5204	14.6718	14.6773	-0.252666	PSMA6	proteasome (prosome, macropain) subunit, alpha type, 6 [Source:HGNC Symbol;Acc:9535]
Ka02722_796	ENST00000261479	P60900	12.7461	13.5981	13.7419	13.7834	-0.590574	PSMA6	proteasome (prosome, macropain) subunit, alpha type, 6 [Source:HGNC Symbol;Acc:9535]
Ka02724_1109	ENST00000366560	P07954	8.39232	8.70736	9.47573	9.19476	-0.785407	FH	fumarate hydratase [Source:HGNC Symbol;Acc:3700]
Ka02724_1224	ENST00000366560	P07954	8.53528	8.56224	9.40727	9.16742	-0.738584	FH	fumarate hydratase [Source:HGNC Symbol;Acc:3700]
Ka02726_1653	ENST00000309311	P13639	11.2819	12.0634	11.933	11.5934	-0.0905095	EEF2	eukaryotic translation elongation factor 2 [Source:HGNC Symbol;Acc:3214]
Ka02726_746	ENST00000309311	P13639	14.9293	15.0102	15.183	15.2805	-0.262029	EEF2	eukaryotic translation elongation factor 2 [Source:HGNC Symbol;Acc:3214]
Ka02729_1023	ENST00000457805	Q12974	5.10014	5.67525	4.91648	4.64386	0.607528	PTP4A2	protein tyrosine phosphatase type IVA, member 2 [Source:HGNC Symbol;Acc:9635]
Ka02729_1136	ENST00000457805	Q12974	4.76553	5.37156	4.71149	4.59096	0.417319	PTP4A2	protein tyrosine phosphatase type IVA, member 2 [Source:HGNC Symbol;Acc:9635]
Ka02730_1129	ENST00000277865	P00367	12.5338	13.3163	12.4435	12.577	0.41484	GLUD1	glutamate dehydrogenase 1 [Source:HGNC Symbol;Acc:4335]
Ka02730_1198	ENST00000277865	P00367	12.6303	13.3304	12.5018	12.6234	0.417681	GLUD1	glutamate dehydrogenase 1 [Source:HGNC Symbol;Acc:4335]
Ka02731_1	ENST00000274065	P61247	8.73132	9.39446	8.79442	8.71768	0.306845	RPS3A	ribosomal protein S3A [Source:HGNC Symbol;Acc:10421]
Ka02731_82	ENST00000274065	P61247	10.5411	11.1674	10.8455	10.8057	0.0286404	RPS3A	ribosomal protein S3A [Source:HGNC Symbol;Acc:10421]
Ka02733_207	ENST00000443449	Q9Y2R5	9.66534	9.94544	10.0084	9.94398	-0.170814	MRPS17	mitochondrial ribosomal protein S17 [Source:HGNC Symbol;Acc:14047]
Ka02733_434	ENST00000443449	Q9Y2R5	11.2408	11.4969	11.6073	11.5651	-0.217394	MRPS17	mitochondrial ribosomal protein S17 [Source:HGNC Symbol;Acc:14047]
Ka02734_567	ENST00000534624	P11142	11.7185	12.4357	12.4944	12.3359	-0.338051	HSPA8	heat shock 70kDa protein 8 [Source:HGNC Symbol;Acc:5241]
Ka02734_721	ENST00000534624	P11142	11.9837	12.6142	12.5531	12.5387	-0.246934	HSPA8	heat shock 70kDa protein 8 [Source:HGNC Symbol;Acc:5241]
Ka02735_803	ENST00000303305	Q9UQ80	12.1293	12.4818	12.3415	12.2644	0.00256051	PA2G4	proliferation-associated 2G4, 38kDa [Source:HGNC Symbol;Acc:8550]
Ka02735_823	ENST00000303305	Q9UQ80	11.4969	11.7566	11.5981	11.4818	0.0867791	PA2G4	proliferation-associated 2G4, 38kDa [Source:HGNC Symbol;Acc:8550]
Ka02737_625	ENST00000530705	P13693	9.61102	9.40514	9.47573	9.3966	0.071914	TPT1	tumor protein, translationally-controlled 1 [Source:HGNC Symbol;Acc:12022]
Ka02737_767	ENST00000530705	P13693	9.2854	9.08215	9.17991	9.12412	0.0317604	TPT1	tumor protein, translationally-controlled 1 [Source:HGNC Symbol;Acc:12022]
Ka02738_1254	ENST00000281456	P12235	12.989	13.1501	12.6528	12.7142	0.386007	SLC25A4	solute carrier family 25 (mitochondrial carrier; adenine nucleotide translocator), member 4 [Source:HGNC Symbol;Acc:10990]
Ka02738_910	ENST00000281456	P12235	12.1892	12.2877	11.7142	12.0967	0.332979	SLC25A4	solute carrier family 25 (mitochondrial carrier; adenine nucleotide translocator), member 4 [Source:HGNC Symbol;Acc:10990]
Ka02740_759	ENST00000472628	P62750	16.1713	16.1772	16.0638	16.1337	0.0754993	RPL23A	ribosomal protein L23a [Source:HGNC Symbol;Acc:10317]
Ka02740_779	ENST00000472628	P62750	15.6325	15.6718	15.6297	15.68	-0.00271243	RPL23A	ribosomal protein L23a [Source:HGNC Symbol;Acc:10317]
Ka02743_728	ENST00000320585	Q9UHD1	10.8376	11.4868	11.0498	10.9293	0.172678	CHORDC1	cysteine and histidine-rich domain (CHORD) containing 1 [Source:HGNC Symbol;Acc:14525]
Ka02743_768	ENST00000320585	Q9UHD1	10.8533	11.5018	11.0154	10.8765	0.231607	CHORDC1	cysteine and histidine-rich domain (CHORD) containing 1 [Source:HGNC Symbol;Acc:14525]
Ka02744_1	ENST00000521726	P62888	5.3505	6.09803	5.57894	5.30743	0.281081	RPL30	ribosomal protein L30 [Source:HGNC Symbol;Acc:10333]
Ka02744_21	ENST00000521726	P62888	8.99718	9.24317	8.7879	8.76487	0.34379	RPL30	ribosomal protein L30 [Source:HGNC Symbol;Acc:10333]
Ka02745_379	ENST00000377767	Q9Y2L1	11.1923	11.6795	11.8688	11.6528	-0.324947	DIS3	DIS3 mitotic control homolog (S. cerevisiae) [Source:HGNC Symbol;Acc:20604]
Ka02745_419	ENST00000377767	Q9Y2L1	10.973	11.4717	11.6795	11.5699	-0.40234	DIS3	DIS3 mitotic control homolog (S. cerevisiae) [Source:HGNC Symbol;Acc:20604]
[truncated: 10,982 more rows]
